# Supplementary material for: Methyl 2-benzyl-4-hy­droxy-1,1-dioxo-1,2,3,4-tetra­hydro-1λ6,2-benzothia­zine-3-carboxyl­ate
Source: Acta Crystallogr Sect E Struct Rep Online. 2011 Jun 4;67(Pt 7):o1588–9. doi: 10.1107/S1600536811020289 (PMC3151898; doi:10.1107/S1600536811020289)
Supplement: Supplementary file 1 [file e-67-o1588-sup1.cif]

##############################################################################
#                                                                            #
# This CIF contains the data in a paper accepted for publication in          #
# Acta Crystallographica Section E. It conforms to the requirements of       #
# Notes for Authors for Acta Crystallographica Section E, and has been       #
# peer reviewed under the auspices of the IUCr Commission on Journals.       #
#                                                                            #
# Full details of the Crystallographic Information File format               #
# are given in the paper "The Crystallographic Information File (CIF):       #
# a New Standard Archive File for Crystallography" by S. R. Hall, F. H.      #
# Allen and I. D. Brown [Acta Cryst. (1991), A47, 655-685].                  #
#                                                                            #
# The current version of the core CIF dictionary is obtainable from          #
# ftp://ftp.iucr.org/pub/cif_core.dic.                                       #
#                                                                            #
# Software is freely available for graphical display of the structure(s)     #
# in this CIF. For information consult the CIF software page                 #
# http://www.iucr.org/resources/cif/software.                                #
#                                                                            #
# This file may be used for bona fide research purposes within the           #
# scientific community so long as proper attribution is given to the journal # 
# article from which it was obtained.                                        #
#                                                                            #
##############################################################################
data_I
_audit_creation_method     SHELXL-97
_chemical_name_systematic
;
Methyl 2-benzyl-4-hydroxy-1,1-dioxo-1,2,3,4-tetrahydro-1\l^6^,2-
benzothiazine-3-carboxylate
;
_chemical_name_common
;
;
_chemical_formula_moiety     'C17 H15 N O5 S'
_chemical_formula_sum     'C17 H15 N O5 S'
_chemical_formula_iupac     'C17 H15 N O5 S'
_chemical_formula_weight     345.36
_chemical_melting_point     '422'
_symmetry_cell_setting     monoclinic
_symmetry_space_group_name_H-M     'P 21/c'
_symmetry_space_group_name_Hall     '-P 2ybc'
loop_
    _symmetry_equiv_pos_as_xyz
    'x, y, z'
    '-x, y+1/2, -z+1/2'
    '-x, -y, -z'
    'x, -y-1/2, z-1/2'
_cell_length_a     9.4920(15)
_cell_length_b     10.9607(17)
_cell_length_c     15.050(2)
_cell_angle_alpha     90.00
_cell_angle_beta     99.758(2)
_cell_angle_gamma     90.00
_cell_volume     1543.1(4)
_cell_formula_units_Z     4
_cell_measurement_reflns_used     6007
_cell_measurement_theta_min     2.31
_cell_measurement_theta_max     28.32
_cell_measurement_temperature     173(2)
_exptl_crystal_description     'block'
_exptl_crystal_colour     'colorless'
_exptl_crystal_size_max     0.43
_exptl_crystal_size_mid     0.25
_exptl_crystal_size_min     0.19
_exptl_crystal_density_diffrn     1.487
_exptl_crystal_density_meas     ?
_exptl_crystal_density_method     'not measured'
_exptl_crystal_F_000     720
_exptl_absorpt_coefficient_mu     0.238
_exptl_absorpt_correction_type     multi-scan
_exptl_absorpt_process_details     '(SADABS; Bruker, 2007)'
_exptl_absorpt_correction_T_min     0.9045
_exptl_absorpt_correction_T_max     0.9561
_exptl_special_details
;
;
_diffrn_ambient_temperature     173(2)
_diffrn_radiation_type     MoK\a
_diffrn_radiation_wavelength     0.71073
_diffrn_radiation_source     'fine-focus sealed tube'
_diffrn_radiation_monochromator     graphite
_diffrn_measurement_device_type     'Bruker Kappa APEXII CCD'
_diffrn_measurement_method     '\f and \w'
_diffrn_detector_area_resol_mean     ?
_diffrn_reflns_number     13430
_diffrn_reflns_av_R_equivalents     0.0327
_diffrn_reflns_av_sigmaI/netI     0.0289
_diffrn_reflns_theta_min     2.18
_diffrn_reflns_theta_max     28.44
_diffrn_reflns_theta_full     26.00
_diffrn_measured_fraction_theta_max     0.957
_diffrn_measured_fraction_theta_full     0.997
_diffrn_reflns_limit_h_min     -12
_diffrn_reflns_limit_h_max     12
_diffrn_reflns_limit_k_min     -14
_diffrn_reflns_limit_k_max     14
_diffrn_reflns_limit_l_min     -20
_diffrn_reflns_limit_l_max     19
_diffrn_standards_number     0
_diffrn_standards_interval_count     .
_diffrn_standards_interval_time     .
_diffrn_standards_decay_%     ?
_refine_special_details
;
 Refinement of F^2^ against ALL reflections.  The weighted R-factor wR and
 goodness of fit S are based on F^2^, conventional R-factors R are based
 on F, with F set to zero for negative F^2^. The threshold expression of
 F^2^ > 2\s(F^2^) is used only for calculating R-factors(gt) etc. and is
 not relevant to the choice of reflections for refinement.  R-factors based
 on F^2^ are statistically about twice as large as those based on F, and R-
 factors based on ALL data will be even larger.
;
_reflns_number_total     3719
_reflns_number_gt     3297
_reflns_threshold_expression     I>2\s(I)
_refine_ls_structure_factor_coef     Fsqd
_refine_ls_matrix_type     full
_refine_ls_R_factor_all     0.0477
_refine_ls_R_factor_gt     0.0424
_refine_ls_wR_factor_gt     0.1134
_refine_ls_wR_factor_ref     0.1189
_refine_ls_goodness_of_fit_ref     1.063
_refine_ls_restrained_S_all     1.063
_refine_ls_number_reflns     3719
_refine_ls_number_parameters     221
_refine_ls_number_restraints     0
_refine_ls_hydrogen_treatment     mixed
_refine_ls_weighting_scheme     calc
_refine_ls_weighting_details
         'calc w=1/[\s^2^(Fo^2^)+(0.0721P)^2^+0.6338P] where P=(Fo^2^+2Fc^2^)/3'
_atom_sites_solution_hydrogens     geom
_atom_sites_solution_primary     direct
_atom_sites_solution_secondary     difmap
_refine_ls_shift/su_max     0.001
_refine_ls_shift/su_mean     0.000
_refine_diff_density_max     0.789
_refine_diff_density_min     -0.567
_refine_ls_extinction_method     none
_refine_ls_extinction_coef     ?
loop_
    _atom_type_symbol
    _atom_type_description
    _atom_type_scat_dispersion_real
    _atom_type_scat_dispersion_imag
    _atom_type_scat_source
    'C' 'C' 0.0033 0.0016
                         'International Tables Vol C Tables 4.2.6.8 and 6.1.1.4'
    'H' 'H' 0.0000 0.0000
                         'International Tables Vol C Tables 4.2.6.8 and 6.1.1.4'
    'N' 'N' 0.0061 0.0033
                         'International Tables Vol C Tables 4.2.6.8 and 6.1.1.4'
    'O' 'O' 0.0106 0.0060
                         'International Tables Vol C Tables 4.2.6.8 and 6.1.1.4'
    'S' 'S' 0.1246 0.1234
                         'International Tables Vol C Tables 4.2.6.8 and 6.1.1.4'
_computing_data_collection     'APEX2 (Bruker, 2007)'
_computing_cell_refinement     'SAINT (Bruker, 20017)'
_computing_data_reduction     'SAINT (Bruker, 2007)'
_computing_structure_solution     'SHELXS97 (Sheldrick, 2008)'
_computing_structure_refinement     'SHELXL97 (Sheldrick, 2008)'
_computing_molecular_graphics
                  'ORTEP-3 for Windows (Farrugia, 1997) and PLATON (Spek, 2009)'
_computing_publication_material
;
X-SEED (Barbour, 2001), WinGX (Farrugia, 1999) and PLATON (Spek,
2009)
;
loop_
    _atom_site_type_symbol
    _atom_site_label
    _atom_site_fract_x
    _atom_site_fract_y
    _atom_site_fract_z
    _atom_site_U_iso_or_equiv
    _atom_site_adp_type
    _atom_site_calc_flag
    _atom_site_refinement_flags
    _atom_site_occupancy
    _atom_site_symmetry_multiplicity
    _atom_site_disorder_assembly
    _atom_site_disorder_group
    S S1 0.81488(4) 0.52594(3) 0.28570(2) 0.01595(12) Uani d . 1 1 . .
    O O4 0.30241(11) 0.50771(10) 0.17813(7) 0.0183(2) Uani d . 1 1 . .
    C C1 0.83777(15) 0.56206(13) 0.17521(10) 0.0157(3) Uani d . 1 1 . .
    O O1 0.46409(11) 0.60454(10) 0.07788(7) 0.0187(2) Uani d . 1 1 . .
    C C2 0.97337(16) 0.58108(14) 0.15447(10) 0.0188(3) Uani d . 1 1 . .
    H H2 1.0565 0.5666 0.1981 0.023 Uiso calc R 1 1 . .
    O O5 0.40378(11) 0.40446(10) 0.30203(7) 0.0177(2) Uani d . 1 1 . .
    C C3 0.98459(17) 0.62175(14) 0.06835(11) 0.0209(3) Uani d . 1 1 . .
    H H3 1.0763 0.6351 0.0529 0.025 Uiso calc R 1 1 . .
    O O2 0.93353(11) 0.45544(11) 0.33020(7) 0.0220(3) Uani d . 1 1 . .
    C C4 0.86248(17) 0.64307(14) 0.00470(10) 0.0204(3) Uani d . 1 1 . .
    H H4 0.8715 0.6726 -0.0534 0.025 Uiso calc R 1 1 . .
    O O3 0.77720(12) 0.63674(10) 0.32661(7) 0.0211(2) Uani d . 1 1 . .
    C C5 0.72758(16) 0.62151(13) 0.02546(10) 0.0176(3) Uani d . 1 1 . .
    H H5 0.6448 0.6353 -0.0185 0.021 Uiso calc R 1 1 . .
    N N1 0.67339(13) 0.43784(11) 0.26853(8) 0.0156(3) Uani d . 1 1 . .
    C C6 0.71401(15) 0.57923(13) 0.11162(10) 0.0152(3) Uani d . 1 1 . .
    C C7 0.57231(15) 0.55402(13) 0.13462(10) 0.0153(3) Uani d . 1 1 . .
    C C8 0.55400(15) 0.48728(13) 0.20867(10) 0.0150(3) Uani d . 1 1 . .
    C C9 0.40936(16) 0.46801(13) 0.22778(10) 0.0154(3) Uani d . 1 1 . .
    C C11 0.69172(16) 0.30226(13) 0.26997(10) 0.0169(3) Uani d . 1 1 . .
    H H11A 0.6125 0.2651 0.2957 0.020 Uiso calc R 1 1 . .
    H H11B 0.7821 0.2818 0.3105 0.020 Uiso calc R 1 1 . .
    C C12 0.69472(16) 0.24606(13) 0.17890(10) 0.0165(3) Uani d . 1 1 . .
    C C13 0.56919(17) 0.20116(14) 0.12780(11) 0.0212(3) Uani d . 1 1 . .
    H H13 0.4816 0.2081 0.1500 0.025 Uiso calc R 1 1 . .
    C C14 0.5710(2) 0.14639(16) 0.04476(12) 0.0307(4) Uani d . 1 1 . .
    H H14 0.4848 0.1168 0.0101 0.037 Uiso calc R 1 1 . .
    C C15 0.6992(2) 0.13497(16) 0.01245(12) 0.0340(4) Uani d . 1 1 . .
    H H15 0.7007 0.0970 -0.0441 0.041 Uiso calc R 1 1 . .
    C C16 0.8247(2) 0.17886(16) 0.06271(12) 0.0308(4) Uani d . 1 1 . .
    H H16 0.9123 0.1703 0.0408 0.037 Uiso calc R 1 1 . .
    C C10 0.26012(16) 0.38959(15) 0.32309(11) 0.0199(3) Uani d . 1 1 . .
    H H10A 0.2184 0.4700 0.3303 0.030 Uiso calc R 1 1 . .
    H H10B 0.2652 0.3431 0.3792 0.030 Uiso calc R 1 1 . .
    H H10C 0.2003 0.3456 0.2739 0.030 Uiso calc R 1 1 . .
    C C17 0.82300(18) 0.23540(14) 0.14515(11) 0.0225(3) Uani d . 1 1 . .
    H H17 0.9091 0.2669 0.1787 0.027 Uiso calc R 1 1 . .
    H H1O 0.381(3) 0.583(2) 0.0989(14) 0.034 Uiso d . 1 1 . .
loop_
    _atom_site_aniso_label
    _atom_site_aniso_U_11
    _atom_site_aniso_U_22
    _atom_site_aniso_U_33
    _atom_site_aniso_U_12
    _atom_site_aniso_U_13
    _atom_site_aniso_U_23
    S1 0.01167(19) 0.0206(2) 0.0152(2) -0.00077(12) 0.00123(13) 0.00070(13)
    O4 0.0117(5) 0.0229(5) 0.0201(5) 0.0010(4) 0.0018(4) -0.0008(4)
    C1 0.0153(7) 0.0163(7) 0.0155(7) 0.0000(5) 0.0030(5) 0.0000(5)
    O1 0.0134(5) 0.0227(6) 0.0193(5) 0.0025(4) 0.0007(4) 0.0035(4)
    C2 0.0148(7) 0.0206(7) 0.0210(7) 0.0001(5) 0.0030(5) 0.0004(6)
    O5 0.0134(5) 0.0198(5) 0.0207(5) 0.0004(4) 0.0051(4) 0.0023(4)
    C3 0.0174(7) 0.0230(8) 0.0240(8) -0.0024(6) 0.0085(6) -0.0010(6)
    O2 0.0121(5) 0.0308(6) 0.0219(6) 0.0010(4) -0.0002(4) 0.0060(4)
    C4 0.0236(8) 0.0207(7) 0.0181(7) -0.0009(6) 0.0066(6) 0.0007(6)
    O3 0.0199(5) 0.0238(6) 0.0196(5) -0.0038(4) 0.0033(4) -0.0037(4)
    C5 0.0175(7) 0.0179(7) 0.0169(7) 0.0004(5) 0.0015(5) -0.0009(5)
    N1 0.0122(6) 0.0165(6) 0.0178(6) 0.0004(4) 0.0018(5) 0.0015(5)
    C6 0.0147(7) 0.0142(7) 0.0169(7) 0.0005(5) 0.0030(5) -0.0012(5)
    C7 0.0136(7) 0.0152(6) 0.0169(7) 0.0013(5) 0.0018(5) -0.0021(5)
    C8 0.0119(7) 0.0149(7) 0.0176(7) 0.0016(5) 0.0010(5) -0.0008(5)
    C9 0.0153(7) 0.0137(7) 0.0172(7) -0.0004(5) 0.0028(5) -0.0028(5)
    C11 0.0161(7) 0.0174(7) 0.0173(7) 0.0025(5) 0.0028(5) 0.0033(5)
    C12 0.0178(7) 0.0134(7) 0.0186(7) 0.0017(5) 0.0039(5) 0.0031(5)
    C13 0.0195(7) 0.0174(7) 0.0250(8) 0.0022(6) -0.0012(6) 0.0029(6)
    C14 0.0420(10) 0.0189(8) 0.0259(8) 0.0036(7) -0.0092(7) 0.0020(6)
    C15 0.0651(13) 0.0198(8) 0.0181(8) 0.0076(8) 0.0103(8) 0.0023(6)
    C16 0.0448(11) 0.0209(8) 0.0330(9) 0.0054(7) 0.0244(8) 0.0064(7)
    C10 0.0140(7) 0.0219(8) 0.0249(8) -0.0017(5) 0.0066(6) 0.0006(6)
    C17 0.0228(8) 0.0185(7) 0.0286(8) -0.0006(6) 0.0110(6) 0.0033(6)
_geom_special_details
;
 All s.u.'s (except the s.u. in the dihedral angle between two l.s. planes)
 are estimated using the full covariance matrix.  The cell s.u.'s are taken
 into account individually in the estimation of s.u.'s in distances, angles
 and torsion angles; correlations between s.u.'s in cell parameters are only
 used when they are defined by crystal symmetry.  An approximate (isotropic)
 treatment of cell s.u.'s is used for estimating s.u.'s involving l.s. planes.
;
loop_
    _geom_bond_atom_site_label_1
    _geom_bond_atom_site_label_2
    _geom_bond_site_symmetry_2
    _geom_bond_distance
    _geom_bond_publ_flag
    S1 O3 . 1.4341(12) ?
    S1 O2 . 1.4347(11) ?
    S1 N1 . 1.6387(13) ?
    S1 C1 . 1.7583(15) ?
    O4 C9 . 1.2333(18) ?
    C1 C2 . 1.391(2) ?
    C1 C6 . 1.397(2) ?
    O1 C7 . 1.3393(17) ?
    O1 H1O . 0.93(2) ?
    C2 C3 . 1.392(2) ?
    C2 H2 . 0.9500 ?
    O5 C9 . 1.3254(18) ?
    O5 C10 . 1.4606(17) ?
    C3 C4 . 1.393(2) ?
    C3 H3 . 0.9500 ?
    C4 C5 . 1.389(2) ?
    C4 H4 . 0.9500 ?
    C5 C6 . 1.403(2) ?
    C5 H5 . 0.9500 ?
    N1 C8 . 1.4295(18) ?
    N1 C11 . 1.4959(19) ?
    C6 C7 . 1.471(2) ?
    C7 C8 . 1.369(2) ?
    C8 C9 . 1.465(2) ?
    C11 C12 . 1.507(2) ?
    C11 H11A . 0.9900 ?
    C11 H11B . 0.9900 ?
    C12 C13 . 1.394(2) ?
    C12 C17 . 1.401(2) ?
    C13 C14 . 1.389(2) ?
    C13 H13 . 0.9500 ?
    C14 C15 . 1.391(3) ?
    C14 H14 . 0.9500 ?
    C15 C16 . 1.384(3) ?
    C15 H15 . 0.9500 ?
    C16 C17 . 1.389(2) ?
    C16 H16 . 0.9500 ?
    C10 H10A . 0.9800 ?
    C10 H10B . 0.9800 ?
    C10 H10C . 0.9800 ?
    C17 H17 . 0.9500 ?
loop_
    _geom_angle_atom_site_label_1
    _geom_angle_atom_site_label_2
    _geom_angle_atom_site_label_3
    _geom_angle_site_symmetry_1
    _geom_angle_site_symmetry_3
    _geom_angle
    _geom_angle_publ_flag
    O3 S1 O2 . . 119.27(7) ?
    O3 S1 N1 . . 108.02(6) ?
    O2 S1 N1 . . 108.29(7) ?
    O3 S1 C1 . . 107.16(7) ?
    O2 S1 C1 . . 110.47(7) ?
    N1 S1 C1 . . 102.29(7) ?
    C2 C1 C6 . . 121.94(13) ?
    C2 C1 S1 . . 120.90(11) ?
    C6 C1 S1 . . 117.00(11) ?
    C7 O1 H1O . . 106.1(14) ?
    C1 C2 C3 . . 118.48(14) ?
    C1 C2 H2 . . 120.8 ?
    C3 C2 H2 . . 120.8 ?
    C9 O5 C10 . . 114.45(11) ?
    C2 C3 C4 . . 120.55(14) ?
    C2 C3 H3 . . 119.7 ?
    C4 C3 H3 . . 119.7 ?
    C5 C4 C3 . . 120.55(14) ?
    C5 C4 H4 . . 119.7 ?
    C3 C4 H4 . . 119.7 ?
    C4 C5 C6 . . 119.77(14) ?
    C4 C5 H5 . . 120.1 ?
    C6 C5 H5 . . 120.1 ?
    C8 N1 C11 . . 117.62(11) ?
    C8 N1 S1 . . 114.65(10) ?
    C11 N1 S1 . . 119.53(10) ?
    C1 C6 C5 . . 118.65(13) ?
    C1 C6 C7 . . 120.66(13) ?
    C5 C6 C7 . . 120.68(13) ?
    O1 C7 C8 . . 123.41(13) ?
    O1 C7 C6 . . 113.92(12) ?
    C8 C7 C6 . . 122.65(13) ?
    C7 C8 N1 . . 121.28(13) ?
    C7 C8 C9 . . 119.31(13) ?
    N1 C8 C9 . . 119.40(13) ?
    O4 C9 O5 . . 123.35(13) ?
    O4 C9 C8 . . 122.20(13) ?
    O5 C9 C8 . . 114.46(13) ?
    N1 C11 C12 . . 114.38(12) ?
    N1 C11 H11A . . 108.7 ?
    C12 C11 H11A . . 108.7 ?
    N1 C11 H11B . . 108.7 ?
    C12 C11 H11B . . 108.7 ?
    H11A C11 H11B . . 107.6 ?
    C13 C12 C17 . . 118.98(14) ?
    C13 C12 C11 . . 119.99(13) ?
    C17 C12 C11 . . 121.01(14) ?
    C14 C13 C12 . . 120.60(15) ?
    C14 C13 H13 . . 119.7 ?
    C12 C13 H13 . . 119.7 ?
    C13 C14 C15 . . 119.92(17) ?
    C13 C14 H14 . . 120.0 ?
    C15 C14 H14 . . 120.0 ?
    C16 C15 C14 . . 120.03(16) ?
    C16 C15 H15 . . 120.0 ?
    C14 C15 H15 . . 120.0 ?
    C15 C16 C17 . . 120.24(16) ?
    C15 C16 H16 . . 119.9 ?
    C17 C16 H16 . . 119.9 ?
    O5 C10 H10A . . 109.5 ?
    O5 C10 H10B . . 109.5 ?
    H10A C10 H10B . . 109.5 ?
    O5 C10 H10C . . 109.5 ?
    H10A C10 H10C . . 109.5 ?
    H10B C10 H10C . . 109.5 ?
    C16 C17 C12 . . 120.22(16) ?
    C16 C17 H17 . . 119.9 ?
    C12 C17 H17 . . 119.9 ?
loop_
    _geom_torsion_atom_site_label_1
    _geom_torsion_atom_site_label_2
    _geom_torsion_atom_site_label_3
    _geom_torsion_atom_site_label_4
    _geom_torsion_site_symmetry_1
    _geom_torsion_site_symmetry_2
    _geom_torsion_site_symmetry_3
    _geom_torsion_site_symmetry_4
    _geom_torsion
    _geom_torsion_publ_flag
    O3 S1 C1 C2 . . . . 98.81(13) ?
    O2 S1 C1 C2 . . . . -32.60(15) ?
    N1 S1 C1 C2 . . . . -147.69(13) ?
    O3 S1 C1 C6 . . . . -76.69(13) ?
    O2 S1 C1 C6 . . . . 151.90(11) ?
    N1 S1 C1 C6 . . . . 36.80(13) ?
    C6 C1 C2 C3 . . . . 1.9(2) ?
    S1 C1 C2 C3 . . . . -173.42(11) ?
    C1 C2 C3 C4 . . . . 0.1(2) ?
    C2 C3 C4 C5 . . . . -1.4(2) ?
    C3 C4 C5 C6 . . . . 0.7(2) ?
    O3 S1 N1 C8 . . . . 61.81(11) ?
    O2 S1 N1 C8 . . . . -167.73(10) ?
    C1 S1 N1 C8 . . . . -51.05(11) ?
    O3 S1 N1 C11 . . . . -150.40(10) ?
    O2 S1 N1 C11 . . . . -19.94(13) ?
    C1 S1 N1 C11 . . . . 96.74(11) ?
    C2 C1 C6 C5 . . . . -2.5(2) ?
    S1 C1 C6 C5 . . . . 172.92(11) ?
    C2 C1 C6 C7 . . . . 177.73(14) ?
    S1 C1 C6 C7 . . . . -6.82(19) ?
    C4 C5 C6 C1 . . . . 1.2(2) ?
    C4 C5 C6 C7 . . . . -179.06(14) ?
    C1 C6 C7 O1 . . . . 162.79(13) ?
    C5 C6 C7 O1 . . . . -16.94(19) ?
    C1 C6 C7 C8 . . . . -15.8(2) ?
    C5 C6 C7 C8 . . . . 164.52(14) ?
    O1 C7 C8 N1 . . . . -178.36(13) ?
    C6 C7 C8 N1 . . . . 0.0(2) ?
    O1 C7 C8 C9 . . . . 0.5(2) ?
    C6 C7 C8 C9 . . . . 178.95(13) ?
    C11 N1 C8 C7 . . . . -111.02(15) ?
    S1 N1 C8 C7 . . . . 37.42(17) ?
    C11 N1 C8 C9 . . . . 70.08(17) ?
    S1 N1 C8 C9 . . . . -141.49(11) ?
    C10 O5 C9 O4 . . . . -2.7(2) ?
    C10 O5 C9 C8 . . . . 177.58(12) ?
    C7 C8 C9 O4 . . . . 1.7(2) ?
    N1 C8 C9 O4 . . . . -179.41(13) ?
    C7 C8 C9 O5 . . . . -178.62(13) ?
    N1 C8 C9 O5 . . . . 0.31(19) ?
    C8 N1 C11 C12 . . . . 54.00(17) ?
    S1 N1 C11 C12 . . . . -92.85(14) ?
    N1 C11 C12 C13 . . . . -93.63(16) ?
    N1 C11 C12 C17 . . . . 87.87(17) ?
    C17 C12 C13 C14 . . . . 0.1(2) ?
    C11 C12 C13 C14 . . . . -178.38(14) ?
    C12 C13 C14 C15 . . . . 0.6(2) ?
    C13 C14 C15 C16 . . . . -0.4(3) ?
    C14 C15 C16 C17 . . . . -0.6(3) ?
    C15 C16 C17 C12 . . . . 1.4(2) ?
    C13 C12 C17 C16 . . . . -1.2(2) ?
    C11 C12 C17 C16 . . . . 177.36(14) ?
loop_
    _geom_hbond_atom_site_label_D
    _geom_hbond_atom_site_label_H
    _geom_hbond_atom_site_label_A
    _geom_hbond_site_symmetry_A
    _geom_hbond_distance_DH
    _geom_hbond_distance_HA
    _geom_hbond_distance_DA
    _geom_hbond_angle_DHA
    C2 H2 O4 1_655 0.95 2.49 3.1861(19) 130
    O1 H1O O4 . 0.93(2) 1.72(2) 2.5580(15) 149(2)
    C10 H10B Cg1 2_645 0.8017 2.94 3.6391(18) 130
data_global
_journal_date_recd_electronic     2011-05-25
_journal_date_accepted     2011-05-27
_journal_name_full     'Acta Crystallographica, Section E'
_journal_year     2011
_journal_volume     67
_journal_issue      7
_journal_page_first     o1588
_journal_page_last     o1589
_journal_paper_category     QO
_journal_coeditor_code     NG5172
_publ_contact_author_name     'Muhammad Nadeem Arshad'
_publ_contact_author_address
;
X-ray Diffraction and Crystallography Laboratory, Department of Physics,
School of Physical Sciences, University of the Punjab,
Quaid-e-Azam Campus, Lahore 54590, Pakistan.
;
_publ_contact_author_email     'mnachemist@hotmail.com'
_publ_contact_author_fax     ?
_publ_contact_author_phone     '+923334537630'
_publ_section_title
;\
Methyl
2-benzyl-4-hydroxy-1,1-dioxo-1,2,3,4-tetrahydro-1\l^6^,2-benzothiazine-3-\
carboxylate
;
loop_
    _publ_author_name
    _publ_author_footnote
    _publ_author_address
    'Arshad, Muhammad Nadeem'
;
Current address: Materials Chemistry Laboratory, Department of Chemistry,
GC University, Lahore 54000, Pakistan.
;
;
X-ray Diffraction and Crystallography Laboratory, Department of Physics,
School of Physical Sciences, University of the Punjab,
Quaid-e-Azam Campus, Lahore 54590, Pakistan
;
    'Khan, Islam Ullah' .
;
Materials Chemistry Laboratory, Department of Chemistry,
GC University, Lahore 54000, Pakistan
;
    'Zia-ur-Rehman, Muhammad' .
;
Applied Chemistry Research Centre
PCSIR Laboratories Complex
Lahore 54600, Pakistan
;
    'Shafiq, Muhammad' .
;
Materials Chemistry Laboratory, Department of Chemistry,
GC University, Lahore 54000, Pakistan
;
    'Asiri, Abdullah M.' .
;
The Center of Excellence for Advanced Materials Research,
King Abdul Aziz University, Jeddah, PO Box 80203, Saudi Arabia
;
