# Supplementary material for: Methyl 2-benzyl-4-hy­droxy-1,1-dioxo-1,2,3,4-tetra­hydro-1λ6,2-benzothia­zine-3-carboxyl­ate
Source: Acta Crystallogr Sect E Struct Rep Online. 2011 Jun 4;67(Pt 7):o1588–9. doi: 10.1107/S1600536811020289 (PMC3151898; doi:10.1107/S1600536811020289)
Supplement: Supplementary file 2 [file e-67-o1588-Isup2.hkl]

#
# h,k,l, Fc-squared, Fo-squared, sigma(Fo-squared) and status flag
#
data_I
_shelx_title ' 10046_0m in P2(1)/c'
_shelx_refln_list_code          4
_shelx_F_calc_maximum      156.69
_exptl_crystal_F_000       720.00
_reflns_d_resolution_high  0.7462
 
loop_
 _symmetry_equiv_pos_as_xyz
 'x, y, z'
 '-x, y+1/2, -z+1/2'
 '-x, -y, -z'
 'x, -y-1/2, z-1/2'
 
_cell_length_a     9.4920
_cell_length_b    10.9607
_cell_length_c    15.0499
_cell_angle_alpha  90.000
_cell_angle_beta   99.758
_cell_angle_gamma  90.000
 
_shelx_F_squared_multiplier     1.000
 
loop_
 _refln_index_h
 _refln_index_k
 _refln_index_l
 _refln_F_squared_calc
 _refln_F_squared_meas
 _refln_F_squared_sigma
 _refln_observed_status
   1   0   0     3759.59     4999.75    104.24 o
   2   0   0     7302.93     9611.10    199.70 o
   3   0   0      168.90      190.01      7.14 o
   4   0   0      730.05     1059.98     23.76 o
   5   0   0      840.47     1062.75     24.29 o
   6   0   0      117.41      125.49      6.18 o
   7   0   0     2888.91     3680.40     79.44 o
   8   0   0     5733.96     7403.94    270.22 o
   9   0   0      281.89      349.09     14.16 o
  10   0   0      375.91      462.35     17.54 o
  11   0   0       97.80      119.57     12.03 o
  12   0   0       51.16       66.93     10.28 o
   1   1   0      421.33      431.66     15.37 o
   2   1   0     2011.38     2400.23     70.27 o
   3   1   0      989.80     1239.67     42.25 o
   4   1   0      218.92      287.92      6.66 o
   5   1   0      110.98      151.58      3.99 o
   6   1   0      856.36     1074.75     18.08 o
   7   1   0     1457.00     1790.42     31.31 o
   8   1   0      248.05      324.51      8.07 o
   9   1   0      536.29      590.15     14.49 o
  10   1   0        8.02       10.92      3.71 o
  11   1   0       22.26       26.77      4.18 o
  12   1   0       67.55       74.22      7.62 o
   0   2   0    15842.64    15912.35    330.91 o
   1   2   0       56.84       60.96      3.35 o
   2   2   0      197.24      255.16      9.53 o
   3   2   0        0.24        2.80      0.85 o
   4   2   0        0.85        1.94      0.91 o
   5   2   0      508.96      559.96     18.87 o
   6   2   0        3.83        5.50      2.06 o
   7   2   0        1.78        2.01      1.50 o
   8   2   0     1210.51     1387.14     25.25 o
   9   2   0      202.04      225.09      9.00 o
  10   2   0       40.32       47.51      4.70 o
  11   2   0      190.85      236.71     12.20 o
  12   2   0       22.92       44.48      6.37 o
   1   3   0    17033.88    17756.96    264.65 o
   2   3   0      162.23      154.07      6.46 o
   3   3   0      825.86      925.23     20.08 o
   4   3   0     2713.95     2961.36     52.31 o
   5   3   0        3.02       -0.11      1.11 o
   6   3   0      295.67      354.79      7.88 o
   7   3   0       21.11       19.09      2.12 o
   8   3   0     2975.72     3250.39     61.97 o
   9   3   0      297.40      313.56     11.40 o
  10   3   0        1.93        0.28      2.62 o
  11   3   0       75.89       79.23      6.19 o
  12   3   0      340.46      361.71     24.31 o
   0   4   0      881.41      933.29     24.18 o
   1   4   0       31.26       25.18      1.83 o
   2   4   0      400.12      380.90      7.31 o
   3   4   0      356.65      352.96      7.03 o
   4   4   0     1348.43     1369.07     28.02 o
   5   4   0       19.27       19.48      1.75 o
   6   4   0      871.27      831.66     17.79 o
   7   4   0       88.66       78.31      4.13 o
   8   4   0     3126.58     2958.82     56.93 o
   9   4   0      103.83      109.89      5.68 o
  10   4   0      278.68      266.74     10.53 o
  11   4   0       79.93       83.05      6.51 o
  12   4   0       12.68       20.33      7.52 o
   1   5   0      146.49      171.68      3.65 o
   2   5   0      108.78      106.21      2.69 o
   3   5   0      376.37      420.35      8.29 o
   4   5   0     3977.71     4104.02     94.50 o
   5   5   0       54.62       50.38      2.99 o
   6   5   0       41.57       46.92      3.18 o
   7   5   0      109.34      110.81      5.50 o
   8   5   0      463.90      427.68     11.47 o
   9   5   0      334.03      300.86      9.40 o
  10   5   0      114.12      107.13      5.76 o
  11   5   0        5.81        4.99      3.39 o
   0   6   0       56.11       68.44      3.78 o
   1   6   0       83.15       75.21      2.60 o
   2   6   0      506.58      438.45      7.76 o
   3   6   0     1174.77     1210.71     23.48 o
   4   6   0       32.08       43.16      3.79 o
   5   6   0       94.69       85.99      5.25 o
   6   6   0       13.83        9.90      2.13 o
   7   6   0       30.92       18.00      3.39 o
   8   6   0      220.79      201.25      7.20 o
   9   6   0       54.78       53.42      4.24 o
  10   6   0       12.46       14.93      3.18 o
  11   6   0       27.22       24.55      7.68 o
   1   7   0        3.12        0.81      0.99 o
   2   7   0      273.10      262.37      5.79 o
   3   7   0       10.54        8.02      1.50 o
   4   7   0     2348.08     2344.64     44.86 o
   5   7   0      691.43      667.63     15.12 o
   6   7   0       19.51       17.50      2.57 o
   7   7   0      640.29      612.21     14.74 o
   8   7   0       65.26       63.11      4.31 o
   9   7   0      219.72      219.98      8.04 o
  10   7   0      154.34      148.22      7.04 o
  11   7   0       31.26       31.58      9.02 o
   0   8   0      733.97      682.03     16.64 o
   1   8   0       37.09       31.71      1.99 o
   2   8   0      461.08      449.59      9.24 o
   3   8   0       22.73       13.82      2.08 o
   4   8   0      652.31      658.18     14.82 o
   5   8   0        4.45       14.10      2.26 o
   6   8   0        0.02        1.40      1.79 o
   7   8   0       26.69       24.73      3.01 o
   8   8   0       61.79       60.45      4.43 o
   9   8   0        1.52        0.33      2.46 o
  10   8   0       47.68       51.64     10.28 o
   1   9   0      423.43      392.14      8.55 o
   2   9   0      561.41      547.42     12.52 o
   3   9   0      149.40      136.50      5.09 o
   4   9   0     1487.47     1433.21     29.06 o
   5   9   0      197.63      178.45      6.38 o
   6   9   0      261.10      248.83      8.08 o
   7   9   0       67.29       69.82      4.59 o
   8   9   0       84.90       83.36      8.90 o
   9   9   0       34.69       32.08      4.60 o
   0  10   0       24.75       18.81      2.65 o
   1  10   0      391.87      379.72      9.61 o
   2  10   0       99.40       95.72      4.89 o
   3  10   0       71.60       72.38      5.25 o
   4  10   0      213.32      214.42      7.09 o
   5  10   0       23.39       25.78      3.16 o
   6  10   0       18.83       25.73      3.18 o
   7  10   0       85.78       80.78      5.89 o
   8  10   0       37.93       32.30      4.54 o
   1  11   0      397.80      386.90     10.04 o
   2  11   0       89.57      105.45      5.64 o
   3  11   0      273.25      275.38     10.75 o
   4  11   0       58.19       66.26      7.06 o
   5  11   0      121.61      127.22      7.67 o
   6  11   0      489.79      477.71     15.08 o
   7  11   0        1.43        7.05      4.32 o
   0  12   0      155.52      194.27     13.03 o
   1  12   0        5.23        2.01      3.01 o
   2  12   0        1.29        2.70      2.05 o
   3  12   0       42.45       43.93      5.39 o
   4  12   0        4.10        6.28      2.45 o
   5  12   0       77.84       76.30      5.71 o
   6  12   0       61.05       60.67      7.52 o
   1  13   0       13.52       31.85     12.16 o
   2  13   0       26.43       28.60      9.02 o
   3  13   0        2.98       11.95      3.91 o
   4  13   0        4.38        9.11      3.27 o
   5  13   0       25.18       42.56     11.92 o
   0  14   0       12.58       39.10      7.02 o
   1  14   0        2.16        5.77      5.26 o
   3  14   0       96.83      118.67      9.27 o
 -12   1   1      945.24     1211.36     37.66 o
 -11   1   1      134.53      175.53      8.79 o
 -10   1   1       31.09       43.30      4.34 o
  -9   1   1      259.32      312.66     12.56 o
  -8   1   1      475.15      581.89     12.19 o
  -7   1   1      661.60      852.87     16.19 o
  -6   1   1      313.76      357.84      7.71 o
  -5   1   1       97.80      145.21      4.12 o
  -4   1   1      969.07     1246.21     19.49 o
  -3   1   1      685.21      711.72     12.30 o
  -2   1   1     3117.93     3684.97    104.21 o
  -1   1   1     5371.54     6317.75    296.90 o
   0   1   1     1370.50     1335.43     23.24 o
   1   1   1     4157.75     4416.19     97.65 o
   2   1   1    14130.31    16339.61    632.57 o
   3   1   1       10.93       18.26      1.17 o
   4   1   1        0.22        3.84      1.10 o
   5   1   1      653.00      833.12     18.24 o
   6   1   1     1547.66     1845.46     31.60 o
   7   1   1     6871.27     8309.22    190.24 o
   8   1   1        0.44        2.11      3.58 o
   9   1   1       85.21       93.95      6.98 o
  10   1   1      185.66      186.28      8.51 o
  11   1   1       21.29       31.87      5.58 o
  12   1   1      153.33      182.49     16.04 o
 -12   2   1        2.95        4.67      3.52 o
 -11   2   1      108.66      144.29      9.47 o
 -10   2   1       44.61       55.68      4.96 o
  -9   2   1        1.54        3.16      1.93 o
  -8   2   1      660.02      741.14     14.82 o
  -7   2   1      120.03      136.47      4.52 o
  -5   2   1      331.67      428.57      8.98 o
  -4   2   1     3666.03     4560.00     74.41 o
  -3   2   1     1921.63     2281.01     67.74 o
  -2   2   1      248.59      268.58     10.89 o
  -1   2   1    12447.95    13711.43    361.04 o
   0   2   1     1835.53     1881.19     27.95 o
   1   2   1     1387.56     1470.50     25.01 o
   2   2   1       12.55       22.82      1.20 o
   3   2   1     4174.68     4737.13    109.36 o
   4   2   1       39.91       52.76      2.75 o
   5   2   1     1132.70     1322.51     23.08 o
   6   2   1     1312.71     1352.80     23.93 o
   7   2   1       10.97       15.60      2.06 o
   8   2   1     1562.79     1767.99     52.53 o
   9   2   1       98.21       87.81      5.73 o
  10   2   1       72.74       80.28      5.91 o
  11   2   1      299.65      332.54     13.91 o
 -12   3   1      481.68      541.59     21.23 o
 -11   3   1      117.96      133.67      7.69 o
 -10   3   1      715.39      718.80     20.14 o
  -9   3   1      241.28      254.39      8.14 o
  -8   3   1      290.41      338.53      8.23 o
  -7   3   1      362.65      371.15      8.42 o
  -6   3   1      585.78      627.34     12.55 o
  -5   3   1       68.12       86.26      3.68 o
  -4   3   1     3929.62     4395.52     98.80 o
  -3   3   1     1574.51     1906.46     58.21 o
  -2   3   1     3901.61     4117.42    104.32 o
  -1   3   1     7784.94     7957.80    156.14 o
   0   3   1     1561.50     1666.10     25.02 o
   1   3   1      517.49      628.09     14.99 o
   2   3   1      283.72      227.78      4.75 o
   3   3   1     1605.70     1771.88     26.73 o
   4   3   1     3169.84     3242.96     60.13 o
   5   3   1       56.49       72.42      2.81 o
   6   3   1        0.12        0.37      1.18 o
   7   3   1     1611.95     1611.60     40.72 o
   8   3   1      233.58      229.64      9.12 o
   9   3   1       17.45       14.52      4.02 o
  10   3   1      372.13      384.05     13.18 o
  11   3   1      524.55      516.76     20.65 o
  12   3   1      754.58      732.45     39.61 o
 -12   4   1      115.80      134.86     15.29 o
 -11   4   1      256.16      277.62     11.16 o
 -10   4   1      119.51      110.03      5.68 o
  -9   4   1       53.28       53.01      5.46 o
  -8   4   1       21.11       28.92      4.48 o
  -7   4   1       29.28       35.89      3.05 o
  -6   4   1     1805.89     1823.35     28.49 o
  -5   4   1      179.05      187.00      4.18 o
  -4   4   1     2814.30     3156.31     62.80 o
  -3   4   1      967.78      984.38     19.13 o
  -2   4   1      646.00      653.95     10.56 o
  -1   4   1      199.22      220.08      4.16 o
   0   4   1        0.11        0.94      0.70 o
   1   4   1     2293.88     2234.03     33.56 o
   2   4   1      872.32      847.60     13.35 o
   3   4   1      142.05      127.72      3.29 o
   4   4   1      281.50      317.41      6.63 o
   5   4   1       31.38       34.62      1.63 o
   6   4   1      769.56      784.93     17.07 o
   7   4   1      262.72      258.41      7.76 o
   8   4   1      164.25      166.55      6.40 o
   9   4   1      121.52      112.90      5.50 o
  10   4   1       44.84       50.37      5.07 o
  11   4   1      298.71      328.69     12.64 o
 -11   5   1      128.52      136.69      7.96 o
 -10   5   1      443.13      398.73     11.56 o
  -9   5   1       92.79       91.11      5.05 o
  -8   5   1      169.13      150.10      6.08 o
  -7   5   1      146.60      142.86      5.90 o
  -6   5   1      377.89      318.67      8.70 o
  -5   5   1      156.47      163.81      5.18 o
  -4   5   1      449.64      422.66      8.57 o
  -3   5   1       23.95       20.32      1.90 o
  -2   5   1      330.04      325.79      6.52 o
  -1   5   1      361.04      325.82      5.92 o
   0   5   1     2489.62     2543.77     38.24 o
   1   5   1       10.18       27.32      1.49 o
   2   5   1      288.51      311.48      5.71 o
   3   5   1      924.77      938.24     16.29 o
   4   5   1     2248.63     2242.59     37.71 o
   5   5   1       17.81       17.74      2.17 o
   6   5   1       33.40       36.85      2.94 o
   7   5   1       37.98       42.99      4.02 o
   8   5   1        9.20       11.01      3.65 o
   9   5   1        3.13        1.11      2.24 o
  10   5   1      220.65      217.89      8.19 o
  11   5   1      209.97      204.04      9.90 o
 -11   6   1      130.17      128.29      7.67 o
 -10   6   1       14.77       11.40      3.12 o
  -9   6   1      548.60      491.62     13.16 o
  -8   6   1      409.34      422.56     11.44 o
  -7   6   1      178.39      165.68      9.44 o
  -6   6   1      429.46      435.09     12.45 o
  -5   6   1     1750.39     1720.20     40.49 o
  -4   6   1      855.38      943.84     17.30 o
  -3   6   1      498.38      510.08      9.80 o
  -2   6   1      574.82      530.86      9.15 o
  -1   6   1       18.59       27.59      1.96 o
   0   6   1        5.41       -0.07      0.82 o
   1   6   1       27.95       30.07      1.74 o
   2   6   1      481.60      415.75      7.44 o
   3   6   1     3228.66     3213.90     53.19 o
   4   6   1       66.55       67.90      3.37 o
   5   6   1      244.39      254.83      7.37 o
   6   6   1      132.59      141.46      5.49 o
   7   6   1      127.48      112.63      6.30 o
   8   6   1        0.33        1.78      2.08 o
   9   6   1      212.35      218.34      9.12 o
  10   6   1       32.43       26.65      3.82 o
  11   6   1      811.49      844.12     30.49 o
 -11   7   1        0.83       -0.25      7.02 o
 -10   7   1       15.06       10.05      3.58 o
  -9   7   1        0.45       -0.99      2.53 o
  -8   7   1      256.83      247.43      8.32 o
  -7   7   1      109.05      104.32      8.47 o
  -6   7   1      224.26      213.72      7.83 o
  -5   7   1      195.00      175.94      5.93 o
  -4   7   1     1542.23     1574.17     31.10 o
  -3   7   1        3.75        2.44      1.26 o
  -2   7   1      119.59      141.05      4.35 o
  -1   7   1      344.08      374.66      7.05 o
   0   7   1       11.36       13.84      1.36 o
   1   7   1        2.14        4.64      1.06 o
   2   7   1      477.82      482.15      8.62 o
   3   7   1       17.57       12.10      1.87 o
   4   7   1     3318.74     3187.06     59.97 o
   5   7   1        0.02        1.86      1.74 o
   6   7   1      544.29      503.58     12.47 o
   7   7   1       24.65       26.44      3.07 o
   8   7   1       20.83       19.06      3.13 o
   9   7   1        1.12       -0.75      2.34 o
  10   7   1       46.84       48.92      4.54 o
 -10   8   1      208.16      197.92     12.27 o
  -9   8   1        0.50       -0.13      2.63 o
  -8   8   1      138.41      128.35      6.96 o
  -7   8   1      172.64      164.55      9.52 o
  -6   8   1        7.69        6.58      2.13 o
  -5   8   1      628.84      575.34     15.50 o
  -4   8   1      126.99      153.77      5.46 o
  -3   8   1       22.91       25.60      2.40 o
  -2   8   1     2055.18     1996.88     34.11 o
  -1   8   1        7.53        6.09      1.47 o
   0   8   1      297.83      262.88      5.62 o
   1   8   1       11.11       10.87      1.38 o
   2   8   1     1026.55      998.31     20.45 o
   3   8   1     1647.64     1559.08     30.79 o
   4   8   1        6.00        6.39      1.92 o
   5   8   1      235.04      214.79      6.94 o
   6   8   1      450.64      454.04     11.80 o
   7   8   1        0.60        1.29      1.95 o
   8   8   1       29.36       33.03      3.63 o
   9   8   1      132.98      132.21      8.57 o
  10   8   1      160.80      147.44     10.54 o
  -9   9   1       16.63       15.99      3.70 o
  -8   9   1       52.44       45.06      4.76 o
  -7   9   1        8.55        2.00      3.37 o
  -6   9   1       28.45       21.72      2.96 o
  -5   9   1       39.55       41.07      4.67 o
  -4   9   1      473.60      436.08     12.49 o
  -3   9   1       71.04       80.78      4.34 o
  -2   9   1        5.80        0.55      1.82 o
  -1   9   1      685.25      674.69     12.93 o
   0   9   1       82.39       76.10      3.11 o
   1   9   1      583.33      561.51     12.65 o
   2   9   1      321.70      306.26      8.17 o
   3   9   1        3.04        2.21      3.16 o
   4   9   1        5.00        6.28      2.53 o
   5   9   1       64.88       59.75      3.82 o
   6   9   1      101.78       85.20      7.68 o
   7   9   1       43.29       45.49      3.93 o
   8   9   1       47.82       40.39      4.05 o
   9   9   1       54.42       49.86      4.63 o
  -8  10   1      163.51      175.12      8.67 o
  -7  10   1      422.92      414.33     13.71 o
  -6  10   1      407.43      395.80     12.92 o
  -5  10   1      146.84      146.93      5.93 o
  -4  10   1      105.82       98.38      6.73 o
  -3  10   1      114.85      128.15      5.11 o
  -2  10   1     1029.14      976.95     20.55 o
  -1  10   1        2.17        7.77      2.36 o
   0  10   1      272.34      238.32      6.16 o
   1  10   1      153.30      161.06      5.56 o
   2  10   1      340.59      313.55      8.94 o
   3  10   1      318.93      322.34      8.91 o
   4  10   1      104.15       97.47      4.75 o
   5  10   1       97.74       98.40      4.98 o
   6  10   1      653.92      643.95     15.84 o
   7  10   1       28.46       27.89      3.63 o
   8  10   1      337.28      319.98     10.49 o
  -7  11   1       33.83       38.23      4.78 o
  -6  11   1       44.18       52.66      6.47 o
  -5  11   1       29.28       40.37      5.14 o
  -4  11   1       23.69       28.31      4.28 o
  -3  11   1       57.83       60.87      3.84 o
  -2  11   1        0.02       -0.71      1.71 o
  -1  11   1       85.89       91.18      4.91 o
   0  11   1       63.09       64.96      5.05 o
   1  11   1      405.65      427.08     10.80 o
   2  11   1       29.65       23.29      2.75 o
   3  11   1       25.72       27.68      3.29 o
   4  11   1      212.79      193.32      6.99 o
   5  11   1       77.90       81.37      4.75 o
   6  11   1       41.83       44.20      4.51 o
   7  11   1       14.44       14.23      3.72 o
  -6  12   1      881.98      917.38     24.91 o
  -5  12   1        6.24        9.09      3.18 o
  -4  12   1       72.70       71.99      5.36 o
  -3  12   1      173.44      200.43      8.41 o
  -2  12   1        9.68        9.80      2.70 o
  -1  12   1       20.83       18.79      3.54 o
   0  12   1       21.41       21.31      5.26 o
   1  12   1      687.13      706.86     18.62 o
   2  12   1       88.63       89.97      5.03 o
   3  12   1        2.36        6.54      2.33 o
   4  12   1       73.30       88.25      4.96 o
   5  12   1        0.04        1.63      2.46 o
   6  12   1       98.71      113.78      7.07 o
  -5  13   1      184.50      202.08      9.36 o
  -4  13   1        1.73        4.96      3.55 o
  -3  13   1       45.52       44.59      5.64 o
  -2  13   1       19.53       18.13      4.32 o
  -1  13   1      127.73      133.35     11.28 o
   0  13   1        7.23       10.18      4.51 o
   1  13   1        0.01        0.96      2.92 o
   2  13   1      211.16      238.49      9.25 o
   3  13   1       39.94       44.15      4.46 o
   4  13   1       35.08       35.70      4.08 o
   5  13   1       32.45       38.84      4.77 o
  -3  14   1        0.21       12.53      6.02 o
  -2  14   1      167.77      178.73     14.29 o
  -1  14   1       25.38       15.29      6.02 o
   0  14   1       79.22      107.03     10.78 o
   1  14   1      366.73      412.67     16.13 o
   2  14   1      529.60      627.17     32.21 o
   3  14   1       76.75      112.32     12.78 o
 -12   0   2     1138.64     1467.90     62.17 o
 -11   0   2      198.06      240.44     11.76 o
 -10   0   2     1291.45     1627.45     47.14 o
  -9   0   2        6.58       14.81      3.60 o
  -8   0   2        6.99        2.79      2.71 o
  -7   0   2      638.76      794.78     19.42 o
  -6   0   2      110.36      104.83      6.78 o
  -5   0   2     2539.71     3307.11     86.32 o
  -4   0   2     2269.35     2975.31     77.37 o
  -3   0   2      996.32     1383.53     40.20 o
  -2   0   2     9722.64    11258.62    285.53 o
  -1   0   2      938.37      947.77     31.02 o
   0   0   2    19183.43    17951.07    373.55 o
   1   0   2     4620.33     4701.99    120.62 o
   2   0   2      912.03      962.20     43.98 o
   3   0   2      238.55      266.72     23.58 o
   4   0   2      178.15      239.19      9.58 o
   5   0   2      896.64      904.24     53.96 o
   6   0   2      714.97      796.24     39.61 o
   7   0   2        9.65       16.22      4.15 o
   8   0   2     9238.40    10269.07    265.04 o
  11   0   2       31.35       35.34      8.27 o
 -12   1   2       38.59       56.21      5.52 o
 -11   1   2       26.81       36.88      4.39 o
 -10   1   2        2.78        3.78      2.31 o
  -9   1   2       19.45       26.53      2.95 o
  -8   1   2      383.36      484.18     11.71 o
  -6   1   2      743.94      995.22     16.41 o
  -5   1   2     1279.06     1801.88     27.92 o
  -4   1   2     6018.38     7921.68    140.05 o
  -3   1   2     1224.87     1450.82     46.77 o
  -2   1   2     1329.96     1662.42     63.77 o
  -1   1   2       60.42       62.29      2.27 o
   0   1   2        4.52        7.81      0.59 o
   1   1   2       55.18       59.41      2.96 o
   2   1   2      979.55     1104.87     18.58 o
   3   1   2     3024.48     3460.21     94.90 o
   4   1   2     1445.85     1900.50     58.26 o
   5   1   2        8.89        4.44      1.16 o
   6   1   2      159.03      200.57      4.86 o
   7   1   2        0.31        0.28      1.69 o
   8   1   2      168.08      192.68      7.86 o
   9   1   2       72.10       68.67      6.68 o
  10   1   2       78.67       74.97      7.24 o
  11   1   2        0.06       -2.26      5.01 o
 -12   2   2      135.86      202.09     16.23 o
 -11   2   2       93.30      100.45      6.28 o
 -10   2   2      381.17      440.26     16.84 o
  -9   2   2      198.33      220.93      7.37 o
  -8   2   2      978.20     1130.72     23.64 o
  -7   2   2      620.93      691.02     13.64 o
  -6   2   2       62.33       64.17      2.84 o
  -5   2   2     2401.06     2894.47     54.85 o
  -4   2   2     1021.94     1333.48     23.31 o
  -3   2   2     1130.18     1255.63     36.85 o
  -2   2   2      717.97      695.28     29.60 o
  -1   2   2     2587.57     2826.39    110.25 o
   0   2   2    15277.54    14378.72    211.04 o
   1   2   2     3578.43     3515.16     57.10 o
   2   2   2      191.41      191.07      3.62 o
   3   2   2     1180.26     1348.76     20.75 o
   4   2   2      134.38      130.55      3.62 o
   5   2   2      587.04      630.77     17.11 o
   6   2   2      161.47      175.71      5.56 o
   7   2   2      775.50      841.95     16.19 o
   8   2   2     1123.53     1146.25     45.59 o
   9   2   2     1215.57     1265.77     31.40 o
  10   2   2       57.78       58.72      5.34 o
  11   2   2      156.68      171.76     10.95 o
 -12   3   2       18.96       15.40      5.03 o
 -11   3   2       20.99       12.91      4.43 o
 -10   3   2        6.19       11.71      3.32 o
  -9   3   2        8.54       13.94      2.59 o
  -8   3   2      579.90      603.40     15.77 o
  -7   3   2      642.70      695.12     22.69 o
  -6   3   2      148.24      170.69      4.85 o
  -5   3   2      181.06      200.38      4.96 o
  -4   3   2     4419.72     5045.29    117.55 o
  -3   3   2      253.65      267.09      7.09 o
  -2   3   2     1955.64     1985.30     40.71 o
  -1   3   2     3815.29     3668.57     59.54 o
   0   3   2    24551.32    24403.49    358.24 o
   1   3   2     2062.15     2013.09     30.20 o
   2   3   2       75.84       66.77      2.32 o
   3   3   2      635.38      672.86      9.91 o
   4   3   2     1455.73     1548.97     23.96 o
   5   3   2       15.66       16.23      1.59 o
   6   3   2       17.72       19.56      2.31 o
   7   3   2     1214.55     1227.75     25.41 o
   8   3   2        0.32       -2.05      2.13 o
   9   3   2      751.64      723.55     17.14 o
  10   3   2       79.48       80.26      5.96 o
  11   3   2      120.31      130.41      7.83 o
 -12   4   2      157.41      195.02     18.05 o
 -11   4   2      136.65      135.36      9.33 o
 -10   4   2      246.36      247.33      8.41 o
  -9   4   2        0.05        0.03      2.05 o
  -8   4   2     4035.31     4149.44     90.30 o
  -7   4   2      845.22      878.77     14.98 o
  -6   4   2      374.90      381.01      7.41 o
  -5   4   2      124.96      146.72      3.64 o
  -4   4   2      933.95     1084.35     22.06 o
  -3   4   2       37.01       38.18      2.04 o
  -2   4   2      103.78       79.80      2.21 o
  -1   4   2     1095.16     1143.31     17.65 o
   0   4   2    18060.15    18332.45    268.70 o
   1   4   2       68.66       56.08      2.33 o
   2   4   2      294.56      286.24      5.19 o
   3   4   2      268.01      226.68      5.85 o
   4   4   2     1043.63     1189.53     20.70 o
   5   4   2      117.02      131.05      4.75 o
   6   4   2     1113.96     1028.93     21.54 o
   7   4   2      395.85      385.02     10.20 o
   8   4   2       59.26       47.11      3.91 o
   9   4   2      191.19      165.97      6.95 o
  10   4   2       11.52        3.83      2.96 o
  11   4   2      408.75      403.30     14.41 o
 -11   5   2      323.48      344.69     15.38 o
 -10   5   2        2.88        3.91      2.97 o
  -9   5   2        0.43        5.44      2.38 o
  -8   5   2      594.63      569.84     16.08 o
  -7   5   2        0.13        0.88      1.86 o
  -6   5   2     1152.90     1162.17     21.07 o
  -5   5   2      396.25      440.60      9.16 o
  -4   5   2     1503.66     1517.04     26.14 o
  -3   5   2        4.79        1.11      0.81 o
  -2   5   2      552.86      627.87     10.40 o
  -1   5   2      123.48      160.11      3.51 o
   0   5   2     1133.45     1218.77     18.94 o
   1   5   2       58.40       74.00      2.20 o
   2   5   2     1898.85     1904.99     29.05 o
   3   5   2      145.61      152.63      3.37 o
   4   5   2     1684.20     1820.71     35.12 o
   5   5   2      386.78      337.88      8.79 o
   6   5   2       59.35       60.76      3.62 o
   7   5   2        7.45        2.48      1.86 o
   8   5   2      258.32      246.07      8.10 o
   9   5   2       30.64       22.88      3.24 o
  10   5   2      365.95      367.43     11.24 o
  11   5   2       36.49       45.44     10.65 o
 -11   6   2       24.20       13.09      6.07 o
 -10   6   2       33.59       33.92      4.44 o
  -9   6   2      276.48      245.52      9.59 o
  -8   6   2     1489.96     1437.17     32.49 o
  -7   6   2      165.29      147.64      8.10 o
  -6   6   2        0.20        3.58      1.80 o
  -5   6   2       53.16       57.55      3.60 o
  -4   6   2       55.43       59.37      3.33 o
  -3   6   2       43.51       42.88      1.82 o
  -2   6   2       47.92       41.19      2.41 o
  -1   6   2     2909.83     3025.74     45.57 o
   0   6   2       86.37       86.89      2.59 o
   1   6   2     1562.56     1568.67     24.28 o
   2   6   2       14.84       12.11      1.12 o
   3   6   2     1470.54     1447.50     28.35 o
   4   6   2     1144.32     1246.23     25.03 o
   5   6   2        5.59        7.86      1.94 o
   6   6   2       57.76       52.31      4.78 o
   7   6   2        0.21        1.77      1.87 o
   8   6   2      161.70      147.94      6.27 o
   9   6   2      127.84      119.67      6.83 o
  10   6   2       13.52       10.62      2.99 o
  11   6   2      578.97      641.46     35.85 o
 -11   7   2      283.72      235.88     18.55 o
 -10   7   2      130.17      130.45      7.56 o
  -9   7   2      264.57      275.48     10.54 o
  -8   7   2      508.89      481.87     17.23 o
  -7   7   2      485.70      484.15     14.16 o
  -6   7   2      342.13      322.15      9.02 o
  -5   7   2        1.84        3.65      1.72 o
  -4   7   2      384.82      388.16      8.42 o
  -3   7   2      918.44      854.64     15.73 o
  -2   7   2     1615.89     1679.40     26.20 o
  -1   7   2        9.84       11.19      1.31 o
   0   7   2      570.49      525.48      9.27 o
   1   7   2     1039.86     1032.22     16.67 o
   2   7   2      346.29      305.02      6.73 o
   3   7   2        1.61        0.76      1.95 o
   4   7   2     1637.69     1596.38     31.58 o
   5   7   2     1431.08     1287.51     26.40 o
   6   7   2      282.92      239.64      7.55 o
   7   7   2        7.00        5.45      2.15 o
   8   7   2       31.15       36.77      3.73 o
   9   7   2      168.29      161.15      9.52 o
  10   7   2      131.05      127.47      7.74 o
 -10   8   2        0.91       -1.20      4.21 o
  -9   8   2        3.18        0.92      2.76 o
  -8   8   2       66.95       60.58      5.01 o
  -7   8   2      154.97      133.61     12.91 o
  -6   8   2       13.01       10.68      2.29 o
  -5   8   2      191.17      173.35      6.06 o
  -4   8   2      591.56      600.84     16.64 o
  -3   8   2      484.63      494.77     10.18 o
  -2   8   2       89.74       88.00      3.89 o
  -1   8   2      167.21      175.70      4.52 o
   0   8   2      212.53      216.80      4.94 o
   1   8   2      118.90      118.74      4.05 o
   2   8   2      121.39      111.31      4.32 o
   3   8   2      361.78      323.50      8.56 o
   4   8   2      382.87      357.55      9.46 o
   5   8   2      255.87      219.47      7.05 o
   6   8   2       63.03       63.14      4.74 o
   7   8   2        2.36        1.43      2.10 o
   8   8   2        1.37        0.70      2.16 o
   9   8   2       28.37       20.18      3.87 o
  10   8   2       60.31       56.90     10.53 o
  -9   9   2      739.70      695.98     20.39 o
  -8   9   2      199.11      196.31      8.81 o
  -7   9   2      221.07      237.83      9.46 o
  -6   9   2      500.73      459.43     21.93 o
  -5   9   2       23.40       23.06      2.97 o
  -4   9   2       92.40       94.38      4.40 o
  -3   9   2      526.48      505.51     15.65 o
  -2   9   2      323.67      319.78      7.46 o
  -1   9   2      260.63      241.96      5.69 o
   0   9   2     1256.82     1270.31     22.71 o
   1   9   2      525.76      484.13     11.33 o
   2   9   2      368.43      348.75      9.00 o
   3   9   2       95.33       93.62      4.27 o
   4   9   2      477.16      459.90     13.21 o
   5   9   2      303.83      295.61     10.75 o
   6   9   2       25.88       25.87      3.45 o
   7   9   2       69.52       86.58      5.05 o
   8   9   2       20.69       11.75      3.03 o
   9   9   2      295.13      298.04     10.29 o
  -8  10   2        4.99        8.52      3.30 o
  -7  10   2        0.09        3.19      2.81 o
  -6  10   2       70.98       72.11      5.23 o
  -5  10   2       73.51       77.72      6.17 o
  -4  10   2        3.95        1.50      3.26 o
  -3  10   2       69.84       61.93      3.65 o
  -2  10   2       23.06       19.55      2.81 o
  -1  10   2      120.49      124.52      5.11 o
   0  10   2       23.54       27.89      2.31 o
   1  10   2       37.37       30.09      3.13 o
   2  10   2       21.50       20.21      2.53 o
   3  10   2        0.64        0.12      1.76 o
   4  10   2       38.68       33.09      3.16 o
   5  10   2      142.96      147.33      8.23 o
   6  10   2      480.36      460.51     12.57 o
   7  10   2      736.13      697.13     17.34 o
   8  10   2        6.77        9.09      2.93 o
  -7  11   2      106.01      117.59      7.08 o
  -6  11   2      119.95      129.19      8.19 o
  -5  11   2        1.60        3.32      2.54 o
  -4  11   2      512.62      516.09     15.20 o
  -3  11   2      202.04      199.62     10.65 o
  -2  11   2       89.48      110.21      6.55 o
  -1  11   2      315.65      305.74     11.69 o
   0  11   2       26.57       28.27      4.30 o
   1  11   2      225.31      231.06      8.43 o
   2  11   2       20.36       18.02      2.59 o
   3  11   2       77.09       79.10      4.77 o
   4  11   2       21.74       24.78      3.03 o
   5  11   2      679.11      667.43     16.31 o
   6  11   2       88.16       84.14      5.15 o
   7  11   2       25.03       34.84      4.02 o
   8  11   2       53.46       54.65     10.03 o
  -7  12   2      290.74      291.78     21.31 o
  -6  12   2       63.55       72.44     11.28 o
  -5  12   2      106.19      110.38      6.64 o
  -4  12   2       65.25       73.83      5.39 o
  -3  12   2      105.12      108.98      7.57 o
  -2  12   2      125.46      128.34     11.03 o
  -1  12   2       58.04       55.62      5.03 o
   0  12   2        4.06        5.80      2.82 o
   2  12   2       20.77       19.38      3.26 o
   3  12   2      232.17      217.81      7.59 o
   4  12   2        8.52       13.96      3.40 o
   5  12   2       69.01       67.22      6.62 o
   6  12   2       36.96       41.85      4.22 o
  -5  13   2       19.91       29.33      8.52 o
  -4  13   2      231.38      250.95     19.80 o
  -3  13   2       14.21       16.02      4.28 o
  -2  13   2        8.56       10.51      3.85 o
  -1  13   2      419.17      502.84     25.57 o
   0  13   2       61.84       62.67      8.02 o
   1  13   2       17.53       23.49      4.24 o
   2  13   2      138.18      152.45     10.86 o
   3  13   2       89.23      104.50      6.53 o
   4  13   2        5.19        9.85      4.16 o
   5  13   2      120.30      125.06      7.62 o
  -3  14   2      238.26      314.59     21.06 o
  -2  14   2       28.08       74.45      9.53 o
  -1  14   2        1.39        6.02      5.26 o
   0  14   2      111.24      142.88     12.53 o
   3  14   2       52.34       65.83      7.00 o
 -12   1   3      265.83      307.29     11.88 o
 -11   1   3        6.12        5.27      2.47 o
 -10   1   3      192.14      222.28      7.54 o
  -9   1   3      377.98      463.55     11.75 o
  -8   1   3      726.66      840.40     18.03 o
  -7   1   3      123.60      160.00      6.40 o
  -6   1   3      239.00      351.43      6.99 o
  -5   1   3       43.29       37.59      2.31 o
  -4   1   3     2012.50     2448.81     52.59 o
  -3   1   3     1575.85     1615.72     37.79 o
  -2   1   3       59.09       61.32      2.17 o
  -1   1   3     8610.13     8617.91    274.58 o
   0   1   3      956.02      907.97     13.65 o
   1   1   3       83.95      110.98      3.89 o
   2   1   3     4202.25     4188.68     62.01 o
   3   1   3      918.13      991.40     23.52 o
   4   1   3     1555.69     1753.11     35.14 o
   5   1   3     1727.10     1980.43     50.58 o
   6   1   3      130.10      129.95      4.65 o
   7   1   3     6784.40     7348.93    120.52 o
   8   1   3      925.43      951.05     71.82 o
   9   1   3        6.66        3.75      2.61 o
  10   1   3      249.58      264.62     13.26 o
  11   1   3      143.15      138.37     13.79 o
 -12   2   3        2.73       -3.78      3.78 o
 -11   2   3       16.49       13.93      3.45 o
 -10   2   3        0.88       -0.83      2.01 o
  -9   2   3       62.11       60.12      6.92 o
  -8   2   3       25.39       25.77      2.69 o
  -7   2   3       18.70       19.06      2.03 o
  -6   2   3       42.01       53.33      2.28 o
  -5   2   3        5.93       11.40      1.27 o
  -4   2   3       95.07       93.23      5.57 o
  -3   2   3      400.76      455.75     11.02 o
  -2   2   3      558.72      519.51      9.20 o
  -1   2   3      522.17      533.40     17.41 o
   0   2   3    21404.77    20941.68    307.31 o
   1   2   3    18108.52    17867.04    287.60 o
   2   2   3     1556.25     1636.43     30.67 o
   3   2   3     4151.67     4615.82     75.78 o
   4   2   3     1265.67     1384.28     28.66 o
   5   2   3       69.90       71.43      3.31 o
   6   2   3       33.62       39.30      2.52 o
   7   2   3     2425.64     2434.71     47.02 o
   8   2   3       71.07       76.30      4.36 o
   9   2   3       12.07       20.12      3.60 o
  10   2   3        4.77        7.04      3.16 o
  11   2   3       50.24       51.87      7.39 o
 -12   3   3      480.75      602.17     22.61 o
 -11   3   3      276.66      299.77     19.30 o
 -10   3   3       43.92       45.42      6.87 o
  -9   3   3      134.52      146.32      5.85 o
  -8   3   3      324.33      328.00      8.36 o
  -7   3   3      305.36      340.72     12.01 o
  -6   3   3     1537.72     1592.04     31.27 o
  -5   3   3       11.42       15.46      1.15 o
  -4   3   3      359.33      363.35      6.00 o
  -3   3   3     1132.11     1069.41     26.60 o
  -2   3   3     3424.54     3582.73     53.24 o
  -1   3   3      905.30      917.92     25.97 o
   0   3   3     3897.62     4170.95     61.68 o
   1   3   3     1908.64     2006.93     30.18 o
   2   3   3      211.64      182.41      4.17 o
   3   3   3      163.74      219.14      4.94 o
   4   3   3       39.14       46.01      1.74 o
   5   3   3      557.42      498.74      9.94 o
   6   3   3       29.33       36.30      2.85 o
   7   3   3     1874.39     1729.16     34.55 o
   8   3   3      115.15       92.78      4.78 o
   9   3   3      174.37      164.29      6.64 o
  10   3   3      283.09      283.64     11.16 o
  11   3   3      117.37      114.59      9.35 o
 -12   4   3       49.05       61.16     11.28 o
 -11   4   3        7.00        5.94      3.89 o
 -10   4   3      124.70      124.21      6.71 o
  -9   4   3        5.40        7.22      2.76 o
  -8   4   3      114.15      135.74      4.16 o
  -7   4   3       13.17       10.93      1.83 o
  -6   4   3      358.46      345.99      6.90 o
  -5   4   3      648.47      670.46     12.69 o
  -4   4   3      343.54      327.78     10.13 o
  -3   4   3      203.79      212.26      4.26 o
  -2   4   3        1.49       -0.67      0.67 o
  -1   4   3     2525.81     2681.73     40.13 o
   0   4   3       33.55       38.13      1.54 o
   1   4   3      650.95      560.17      9.18 o
   2   4   3     2424.61     2372.68     39.46 o
   3   4   3     3161.06     3266.08     53.98 o
   4   4   3      566.76      549.92     10.63 o
   5   4   3       25.47       30.33      2.52 o
   6   4   3      359.94      394.27     10.10 o
   7   4   3       78.02       76.23      4.19 o
   8   4   3      307.06      309.68      9.24 o
   9   4   3      320.38      295.92      9.34 o
  10   4   3        0.49        5.73      5.19 o
  11   4   3      302.57      302.48     12.16 o
 -11   5   3       86.26       95.59     10.40 o
 -10   5   3       11.60       14.63      3.49 o
  -9   5   3      433.12      420.91     16.27 o
  -8   5   3       38.55       52.92      3.81 o
  -7   5   3        3.33        3.34      1.53 o
  -6   5   3     1317.81     1315.71     23.54 o
  -5   5   3       84.69       91.58      3.36 o
  -4   5   3      340.04      341.64      7.29 o
  -3   5   3      842.71      786.05     14.46 o
  -2   5   3      688.11      653.51     10.80 o
  -1   5   3     5470.80     5745.66     85.09 o
   0   5   3      104.12       95.84      2.60 o
   1   5   3      293.87      318.66      5.82 o
   2   5   3        1.45       -0.58      0.58 o
   3   5   3       73.62       67.95      2.61 o
   4   5   3       80.35       72.51      3.47 o
   5   5   3      228.27      212.39      6.52 o
   6   5   3      217.66      209.88      7.53 o
   7   5   3      332.70      304.17      8.91 o
   8   5   3     1345.67     1247.42     26.62 o
   9   5   3      180.87      171.83      7.02 o
  10   5   3       21.70       20.23      3.46 o
  11   5   3       24.87       22.58      5.82 o
 -11   6   3       49.44       54.17      6.67 o
 -10   6   3      218.51      182.79      8.58 o
  -9   6   3       65.34       56.72      6.52 o
  -8   6   3      366.61      330.36     12.28 o
  -7   6   3      461.71      439.66     15.38 o
  -6   6   3       31.80       34.69      3.22 o
  -5   6   3     1537.62     1497.80     26.36 o
  -4   6   3      765.62      727.28     13.69 o
  -3   6   3      120.36      122.42      3.22 o
  -2   6   3      141.18      131.41      3.84 o
  -1   6   3     6002.86     6327.12     93.78 o
   0   6   3      124.87       99.19      3.87 o
   1   6   3      972.01     1014.01     16.23 o
   2   6   3      277.58      284.63      6.27 o
   3   6   3     1154.09     1164.09     23.30 o
   4   6   3       48.16       50.77      3.11 o
   5   6   3       99.43       86.48      5.57 o
   6   6   3      534.21      529.27     12.89 o
   7   6   3       70.69       62.42      4.03 o
   8   6   3      104.67      112.55      5.53 o
   9   6   3      126.27      123.47      6.11 o
  10   6   3       46.27       42.73      4.42 o
 -11   7   3       26.69       12.28      7.27 o
 -10   7   3      242.73      212.44     16.75 o
  -9   7   3       91.26       87.66      6.04 o
  -8   7   3      507.24      468.00     14.52 o
  -7   7   3       55.65       48.96      4.31 o
  -6   7   3      110.01      111.89      8.18 o
  -5   7   3      934.10      900.88     16.99 o
  -4   7   3      188.91      177.33      5.10 o
  -3   7   3      414.89      397.61      8.36 o
  -2   7   3       46.49       42.77      2.04 o
  -1   7   3     1610.92     1668.09     26.02 o
   0   7   3        7.61        8.92      1.26 o
   1   7   3     1291.71     1303.81     22.82 o
   2   7   3      293.91      268.61      6.21 o
   3   7   3      771.00      755.98     16.21 o
   4   7   3      843.86      786.41     17.09 o
   5   7   3       63.51       49.46      3.65 o
   6   7   3       17.77       16.94      2.56 o
   7   7   3        1.06       -1.64      1.87 o
   8   7   3      177.61      165.35      6.90 o
   9   7   3        0.12        1.65      2.60 o
  10   7   3        2.64        3.27      4.26 o
 -10   8   3       61.54       63.07      8.01 o
  -9   8   3       13.44       17.73      3.64 o
  -8   8   3      134.43      129.85     17.92 o
  -7   8   3     1026.61      999.08     27.55 o
  -6   8   3      394.46      395.18     13.03 o
  -5   8   3      294.03      281.92      9.60 o
  -4   8   3      786.30      778.36     14.97 o
  -3   8   3       25.40       21.21      1.87 o
  -2   8   3     1108.56     1102.31     18.03 o
  -1   8   3      699.49      692.97     12.01 o
   0   8   3     1054.11     1035.38     17.01 o
   1   8   3     1168.24     1143.36     20.51 o
   2   8   3        0.28       -0.79      1.36 o
   3   8   3      917.67      819.15     17.65 o
   4   8   3       99.96       97.53      5.07 o
   5   8   3       13.41       10.65      2.32 o
   6   8   3      225.05      219.25      7.50 o
   7   8   3      575.12      535.73     13.80 o
   8   8   3      115.75      128.00      6.24 o
   9   8   3      168.88      149.81      7.05 o
  -9   9   3       79.55       81.18      6.23 o
  -8   9   3        2.37        5.30      2.96 o
  -7   9   3      265.72      245.59     11.46 o
  -6   9   3      150.39      149.96      7.26 o
  -5   9   3     1039.54      976.18     30.11 o
  -4   9   3      253.63      245.74      8.79 o
  -3   9   3       19.92       18.72      2.57 o
  -2   9   3      104.21      113.91      4.06 o
  -1   9   3      137.23      127.92      3.85 o
   0   9   3      407.18      448.16      9.54 o
   1   9   3        2.49        1.00      1.56 o
   2   9   3       26.07       28.07      2.59 o
   3   9   3      565.01      528.19     12.63 o
   4   9   3      342.78      297.72      9.50 o
   5   9   3       99.87       85.51      4.54 o
   6   9   3        9.36       14.47      2.68 o
   7   9   3       76.96       77.49      4.92 o
   8   9   3      106.73      117.24      6.23 o
   9   9   3       68.91       57.65     10.53 o
  -8  10   3      556.67      573.19     17.60 o
  -7  10   3      450.44      433.93     19.68 o
  -6  10   3      419.17      423.58     33.34 o
  -5  10   3        0.55       -2.08      2.08 o
  -4  10   3        5.06        6.60      2.49 o
  -3  10   3       39.80       29.97      3.51 o
  -2  10   3      937.20      901.49     18.78 o
  -1  10   3      568.74      543.76     12.61 o
   0  10   3      161.04      160.37      4.96 o
   1  10   3     1658.30     1633.78     32.39 o
   2  10   3      397.95      374.05      9.83 o
   3  10   3      732.14      714.20     16.28 o
   4  10   3       53.03       60.91      7.06 o
   5  10   3       82.72       79.11      8.57 o
   6  10   3      136.82      134.09      6.18 o
   7  10   3       32.43       39.63      5.17 o
   8  10   3       80.20       79.42      6.84 o
  -7  11   3       73.35       71.42      8.56 o
  -6  11   3      227.81      223.72     11.28 o
  -5  11   3       98.59       98.16      7.39 o
  -4  11   3      265.32      298.32     10.58 o
  -3  11   3      109.53      113.47      6.12 o
  -2  11   3      124.02      134.21      7.92 o
  -1  11   3      640.90      644.67     17.31 o
   0  11   3      356.18      356.71     10.88 o
   1  11   3      290.52      288.63      8.34 o
   2  11   3      154.86      144.45      5.73 o
   3  11   3       28.57       29.25      3.11 o
   4  11   3        8.04       12.16      4.34 o
   5  11   3        0.62        2.96      2.26 o
   6  11   3       20.50       18.04      3.24 o
   7  11   3       22.52       19.27      3.90 o
  -7  12   3      398.49      410.34     26.07 o
  -6  12   3       43.22       61.90      5.59 o
  -5  12   3       95.33      113.13      7.52 o
  -4  12   3       39.46       39.71      5.17 o
  -3  12   3        0.03        7.27      4.51 o
  -2  12   3      371.55      385.02     20.81 o
  -1  12   3       65.86       71.94      8.27 o
   0  12   3       10.25       15.55      7.65 o
   1  12   3      774.46      822.83     18.54 o
   2  12   3       90.36       96.98      4.96 o
   3  12   3       39.90       50.67      8.81 o
   4  12   3      180.73      183.55      7.19 o
   5  12   3        0.19       -0.62      2.61 o
   6  12   3      191.23      191.06     10.63 o
  -5  13   3       43.62       59.66     10.28 o
  -4  13   3      178.23      219.83     19.93 o
  -3  13   3        0.27        3.44      8.90 o
  -2  13   3        7.12       14.79      5.77 o
   0  13   3      400.41      418.11     22.56 o
   1  13   3       21.81       26.32      6.52 o
   2  13   3       61.75       66.80      9.07 o
   3  13   3      210.53      227.82      9.50 o
   4  13   3      112.46      114.49      5.99 o
   5  13   3        0.38       -0.81      3.38 o
  -1  14   3        0.03       -2.26      4.51 o
   0  14   3      132.67      176.72     14.04 o
   1  14   3       80.08      117.06     11.78 o
   2  14   3       98.88      120.57     12.28 o
 -12   0   4        5.00       11.53      6.77 o
 -11   0   4       91.33      116.56      7.99 o
 -10   0   4      268.76      324.00     13.31 o
  -9   0   4     1114.40     1222.19     75.33 o
  -8   0   4       32.48       45.25      4.39 o
  -7   0   4      635.69      791.43     19.37 o
  -6   0   4       73.50       81.54      4.86 o
  -5   0   4       31.56       23.95      2.13 o
  -4   0   4     4238.27     5291.71    142.00 o
  -3   0   4     3179.42     3564.79     75.06 o
  -2   0   4     9922.90     9950.91    313.01 o
  -1   0   4     8197.93     8153.11    145.73 o
   0   0   4      706.83      577.73     12.87 o
   1   0   4     2741.35     2757.98     58.12 o
   2   0   4       40.72       49.57      2.43 o
   3   0   4     1786.24     1981.86     42.87 o
   4   0   4       56.49       34.62      2.55 o
   5   0   4      132.23      157.34      8.47 o
   6   0   4     2685.49     2973.75    102.88 o
   7   0   4      338.86      352.65     10.84 o
   8   0   4       65.63       60.66      9.02 o
   9   0   4     1254.65     1280.41     57.15 o
  11   0   4       26.40       24.31      8.02 o
 -12   1   4       27.80       44.32      6.14 o
 -11   1   4        0.23       -3.26      3.26 o
 -10   1   4       20.94       13.06      2.57 o
  -9   1   4      164.90      159.15      5.89 o
  -8   1   4       23.52       28.38      2.38 o
  -7   1   4       69.80       95.21      3.24 o
  -6   1   4      189.47      257.50      5.47 o
  -5   1   4      250.28      354.18      9.12 o
  -4   1   4       99.41      143.87      5.79 o
  -3   1   4      483.89      526.57     16.19 o
  -2   1   4      625.66      579.58      9.21 o
  -1   1   4        4.62        4.78      0.74 o
   0   1   4        4.79        4.13      0.95 o
   1   1   4       44.10       45.05      2.57 o
   2   1   4     1130.40     1245.67     19.21 o
   3   1   4     1037.19     1039.55     17.95 o
   4   1   4     4337.53     5116.72     76.31 o
   5   1   4        0.43        3.02      1.19 o
   6   1   4       91.10       85.62      5.61 o
   7   1   4        5.58        6.81      2.12 o
   8   1   4        5.69        4.15      2.55 o
   9   1   4       44.75       42.86      8.52 o
  10   1   4      166.76      188.64     11.66 o
  11   1   4      118.87      106.92      9.37 o
 -12   2   4       74.18      110.29     16.04 o
 -11   2   4        6.59        1.35      3.53 o
 -10   2   4      420.66      492.17     12.57 o
  -9   2   4     1124.67     1101.02     26.43 o
  -8   2   4      478.55      512.53     14.29 o
  -7   2   4      977.26     1073.03     22.17 o
  -6   2   4       60.50       74.62      2.75 o
  -5   2   4     2978.16     3384.50     72.75 o
  -4   2   4     2948.52     3606.05     61.15 o
  -3   2   4      260.74      257.04      6.44 o
  -2   2   4     1100.10     1057.77     25.15 o
  -1   2   4     4136.04     4125.99     66.87 o
   0   2   4      805.62      751.05     11.73 o
   1   2   4      829.99      804.22     12.61 o
   2   2   4       40.19       31.63      1.33 o
   3   2   4     3588.92     3914.48     68.45 o
   4   2   4      434.16      585.28     11.21 o
   5   2   4      327.77      335.19      6.69 o
   6   2   4      490.09      507.46     13.98 o
   7   2   4      280.39      261.67      7.91 o
   8   2   4      147.13      140.15      5.90 o
   9   2   4      989.13     1008.76     26.27 o
  10   2   4       68.93       67.85      7.24 o
  11   2   4      321.78      355.42     16.72 o
 -12   3   4      397.89      442.42     24.44 o
 -11   3   4      508.94      560.38     27.07 o
 -10   3   4      117.94      125.84      8.13 o
  -9   3   4      213.76      162.11      6.33 o
  -8   3   4        3.66        3.01      1.93 o
  -7   3   4      411.98      390.49      8.62 o
  -6   3   4      494.74      479.17      8.89 o
  -5   3   4       26.03       21.53      1.33 o
  -4   3   4      286.88      325.17      6.01 o
  -3   3   4      655.91      651.79     13.45 o
  -2   3   4      281.19      329.56      5.76 o
  -1   3   4     1075.39     1238.36     24.75 o
   0   3   4      728.60      819.38     12.82 o
   1   3   4      253.96      310.20      4.91 o
   2   3   4      315.91      337.64      6.81 o
   3   3   4     1684.72     1694.45     28.78 o
   4   3   4     1270.05     1497.82     23.37 o
   5   3   4      206.06      207.72      6.23 o
   6   3   4       25.49       29.78      2.78 o
   7   3   4        4.79        9.66      3.51 o
   8   3   4       92.35       82.31      4.66 o
   9   3   4      121.22      129.46      7.34 o
  10   3   4      308.20      316.40     12.04 o
  11   3   4      100.06      101.87      9.02 o
 -12   4   4        0.41       -4.76      5.26 o
 -11   4   4       27.20       15.30      4.64 o
 -10   4   4      652.55      700.81     24.01 o
  -9   4   4      232.35      201.00      8.31 o
  -8   4   4      154.90      141.26      5.06 o
  -7   4   4      430.77      397.41      7.92 o
  -6   4   4        0.01        0.69      1.09 o
  -5   4   4     1052.07     1026.21     18.41 o
  -4   4   4      410.93      451.09      7.97 o
  -3   4   4      795.41      821.23     13.25 o
  -2   4   4      170.69      196.20      3.97 o
  -1   4   4      228.61      171.86      3.59 o
   0   4   4      103.08      120.03      2.81 o
   1   4   4      253.76      187.27      3.77 o
   2   4   4        8.93       16.12      1.40 o
   3   4   4        0.13       -0.56      0.88 o
   4   4   4       54.87       70.76      2.82 o
   5   4   4      227.95      180.61      5.85 o
   6   4   4      147.91      140.99      5.38 o
   7   4   4       10.71       10.66      2.33 o
   8   4   4        0.36       -1.90      1.90 o
   9   4   4       55.15       50.16      6.20 o
  10   4   4      205.86      179.27      8.87 o
 -11   5   4      354.44      324.50     14.67 o
 -10   5   4        2.27        2.31      3.51 o
  -9   5   4      697.50      666.17     18.62 o
  -8   5   4      371.14      329.60     11.00 o
  -7   5   4      308.07      322.53      7.77 o
  -6   5   4     1274.08     1226.38     22.08 o
  -5   5   4      110.76      100.00      4.16 o
  -4   5   4      840.38      798.80     14.68 o
  -3   5   4     1038.88      953.30     15.34 o
  -2   5   4       20.83       16.89      1.24 o
  -1   5   4      283.82      356.79      6.47 o
   0   5   4        4.35        7.10      0.98 o
   1   5   4     1392.83     1340.77     20.85 o
   2   5   4     1139.60     1094.20     19.25 o
   3   5   4      207.89      178.73      4.60 o
   4   5   4       24.99       34.96      2.62 o
   5   5   4       65.96       73.09      3.98 o
   6   5   4      141.55      136.09      7.23 o
   7   5   4       33.31       19.70      2.83 o
   8   5   4      233.38      224.16      7.81 o
   9   5   4      136.92      132.74      7.74 o
  10   5   4      600.30      600.78     15.86 o
  11   5   4       76.16       60.41     10.78 o
 -11   6   4        2.33        2.81      3.35 o
 -10   6   4       78.78       70.69      6.80 o
  -9   6   4       36.39       28.65      5.24 o
  -8   6   4      978.17      901.85     29.37 o
  -7   6   4       20.77       19.46      4.17 o
  -6   6   4       47.58       42.32      3.36 o
  -5   6   4      170.17      179.14      6.83 o
  -4   6   4      648.32      669.34     12.81 o
  -3   6   4      236.29      263.47      5.40 o
  -2   6   4        1.92        4.24      1.29 o
  -1   6   4     3013.15     3105.73     46.85 o
   0   6   4     2204.83     2264.42     34.55 o
   1   6   4     4806.58     4853.40     72.38 o
   2   6   4       35.55       39.34      2.11 o
   3   6   4      453.44      398.78      9.57 o
   4   6   4      274.28      246.50      7.09 o
   5   6   4       52.57       49.80      3.32 o
   6   6   4       70.78       58.70      6.69 o
   7   6   4     1019.87      877.07     19.82 o
   8   6   4       31.99       35.32      3.59 o
   9   6   4      536.26      488.33     13.46 o
  10   6   4        4.44        7.24      3.11 o
 -11   7   4       46.47       58.41     10.28 o
 -10   7   4        0.32       -2.76      2.76 o
  -9   7   4      198.78      186.70      8.52 o
  -8   7   4       90.93       82.52      5.53 o
  -7   7   4        1.37        0.61      2.23 o
  -6   7   4       55.61       55.25      4.23 o
  -5   7   4     1055.42      985.28     20.66 o
  -4   7   4      391.20      409.10      8.80 o
  -3   7   4      207.60      174.86      4.74 o
  -2   7   4       92.87      122.57      3.42 o
  -1   7   4       15.11       28.79      2.27 o
   0   7   4      340.38      394.01      7.39 o
   1   7   4      232.71      242.14      5.76 o
   2   7   4      577.15      531.02     10.61 o
   3   7   4      199.25      192.26      6.01 o
   4   7   4       10.73       10.83      2.11 o
   5   7   4     1081.40      969.43     21.96 o
   6   7   4      681.78      580.06     20.80 o
   7   7   4       27.14       46.29      3.82 o
   8   7   4        0.83        2.56      2.38 o
   9   7   4        3.37        6.91      2.86 o
  10   7   4       85.83       90.48      7.07 o
 -10   8   4      162.68      158.09     11.27 o
  -9   8   4       83.10       70.51     16.17 o
  -8   8   4      137.26      138.35      9.68 o
  -7   8   4      367.42      341.45     11.68 o
  -6   8   4      698.27      674.33     27.46 o
  -5   8   4       99.01       92.28      5.24 o
  -4   8   4       55.20       52.24      4.49 o
  -3   8   4        0.00       -1.60      1.60 o
  -2   8   4        6.76        4.65      1.29 o
  -1   8   4       48.07       65.04      2.57 o
   0   8   4      374.17      403.58      8.59 o
   1   8   4        0.08       -1.34      1.34 o
   2   8   4      341.29      349.22      8.87 o
   3   8   4      338.96      320.96      8.68 o
   4   8   4       77.84       65.95      4.30 o
   5   8   4       17.94       15.61      2.82 o
   6   8   4       16.92       12.27      2.55 o
   7   8   4      225.66      201.02      8.76 o
   8   8   4       54.67       47.06      4.28 o
   9   8   4       15.25        9.59      3.14 o
  -9   9   4      186.22      187.63     10.08 o
  -8   9   4        4.96       -0.97      2.57 o
  -7   9   4      309.82      308.29     11.35 o
  -6   9   4      425.02      419.59     13.34 o
  -5   9   4      218.08      189.32      7.88 o
  -4   9   4       17.44       15.99      2.82 o
  -3   9   4      637.70      624.98     18.05 o
  -2   9   4        8.64        7.92      1.97 o
  -1   9   4     1603.99     1581.80     27.79 o
   0   9   4     2037.77     1990.80     34.34 o
   1   9   4      269.89      266.70      7.48 o
   2   9   4     1437.34     1419.04     28.56 o
   3   9   4       21.29       23.26      2.62 o
   4   9   4       11.23       11.62      2.32 o
   5   9   4     1727.57     1651.15     33.72 o
   6   9   4      126.23      118.90      5.73 o
   7   9   4      158.57      163.02      6.99 o
   8   9   4      581.39      544.69     14.87 o
  -8  10   4      192.40      188.66     10.78 o
  -7  10   4      216.30      225.69      9.55 o
  -6  10   4       40.39       40.33      4.35 o
  -5  10   4      699.91      639.27     23.41 o
  -4  10   4      241.02      231.62      8.86 o
  -3  10   4      372.75      388.31     10.31 o
  -2  10   4       84.06       97.74      6.45 o
  -1  10   4       37.61       42.17      3.80 o
   0  10   4       42.12       33.48      2.52 o
   1  10   4        0.33        1.74      1.79 o
   2  10   4       29.02       30.84      2.87 o
   3  10   4      434.57      428.09     11.12 o
   4  10   4      302.10      303.15      9.03 o
   5  10   4      391.49      379.11     10.77 o
   6  10   4      101.35      104.91      5.53 o
   7  10   4       17.02        7.36      3.83 o
   8  10   4       13.43       14.80      4.64 o
  -7  11   4       43.56       45.43      5.89 o
  -6  11   4      249.83      283.03     10.86 o
  -5  11   4      877.49      857.76     23.14 o
  -4  11   4      200.89      245.59      9.58 o
  -3  11   4      330.48      341.13     14.05 o
  -2  11   4       36.03       47.37      5.21 o
  -1  11   4      549.53      554.98     15.58 o
   0  11   4      565.03      537.27     15.09 o
   1  11   4      216.07      211.65      6.95 o
   2  11   4      264.98      275.55      9.12 o
   3  11   4      734.61      773.95     17.81 o
   4  11   4      144.27      160.49      6.46 o
   5  11   4      316.83      320.07      9.92 o
   6  11   4       64.36       60.35      4.64 o
   7  11   4       39.51       48.22      6.14 o
  -7  12   4        0.41       25.32      8.02 o
  -6  12   4        2.02       14.21     11.66 o
  -5  12   4      191.40      204.51     10.97 o
  -4  12   4       36.41       37.69      5.46 o
  -3  12   4        5.77       -2.63      3.06 o
  -2  12   4      310.05      322.49     16.67 o
  -1  12   4       75.48       83.97      9.02 o
   0  12   4      189.70      201.21     10.01 o
   1  12   4      267.53      303.98     13.02 o
   2  12   4      230.20      254.49      9.79 o
   3  12   4      214.05      220.55      7.75 o
   4  12   4        9.25        2.55      2.40 o
   5  12   4        0.44       -0.51      2.49 o
   6  12   4      279.45      305.17     13.95 o
  -5  13   4       74.40       93.25     12.03 o
  -4  13   4       92.97      128.84     12.28 o
  -3  13   4      170.94      187.50     14.29 o
  -2  13   4       31.55       12.28      5.77 o
  -1  13   4      136.61      168.95     13.29 o
   0  13   4      197.07      282.25     17.80 o
   1  13   4      414.70      446.86     17.54 o
   2  13   4       16.25       23.50      3.97 o
   3  13   4       56.84       66.79      6.96 o
   4  13   4        2.91       10.89      3.61 o
   2  14   4      197.10      196.27     16.79 o
 -12   1   5      253.99      268.86     13.81 o
 -11   1   5      422.89      520.22     15.78 o
 -10   1   5      161.53      166.06      7.47 o
  -9   1   5      277.83      309.87      8.74 o
  -8   1   5      452.27      436.22      9.58 o
  -7   1   5      173.10      186.96      4.65 o
  -6   1   5       49.56       56.36      2.32 o
  -5   1   5        4.43        8.95      1.16 o
  -4   1   5     1784.89     2016.64     66.69 o
  -3   1   5     5389.23     5184.96     89.45 o
  -2   1   5     1547.36     1631.52     35.54 o
  -1   1   5      123.15      104.37      2.35 o
   0   1   5     6497.75     6147.08     99.07 o
   1   1   5       98.93       84.69      2.26 o
   2   1   5       51.39       40.99      1.62 o
   3   1   5     1879.35     2333.88     35.52 o
   4   1   5       44.27       59.97      2.62 o
   5   1   5     3077.05     3217.27     49.06 o
   6   1   5      236.06      240.89      7.77 o
   7   1   5      921.25      929.77     22.36 o
   8   1   5      312.10      272.36     14.91 o
   9   1   5        9.77       11.78      6.27 o
  10   1   5      377.40      448.44     18.73 o
  11   1   5       29.59       21.96      6.00 o
 -12   2   5      136.75      186.70     19.18 o
 -11   2   5      253.49      275.18     10.31 o
 -10   2   5       37.73       41.71      4.81 o
  -9   2   5        3.76        2.87      2.46 o
  -8   2   5       11.47       19.03      2.10 o
  -7   2   5      274.23      286.74      8.47 o
  -6   2   5     1544.73     1816.27     31.22 o
  -5   2   5      567.36      689.56     20.83 o
  -4   2   5     2311.72     2428.20     49.00 o
  -3   2   5        2.04        4.83      0.71 o
  -2   2   5      576.80      659.63     11.72 o
  -1   2   5        3.14        4.07      0.81 o
   0   2   5      111.00      113.92      2.29 o
   1   2   5      219.46      216.41      4.76 o
   2   2   5      265.12      244.92      4.72 o
   3   2   5      616.69      657.56     11.02 o
   4   2   5      325.78      285.98      5.78 o
   5   2   5       34.35       37.72      2.39 o
   6   2   5      359.40      377.11     10.00 o
   7   2   5      112.13       98.72      5.44 o
   8   2   5      157.55      169.06      6.44 o
   9   2   5      527.94      559.98     21.06 o
  10   2   5        3.31       -1.74      3.60 o
  11   2   5      395.15      412.35     27.57 o
 -12   3   5       73.27       64.16     14.16 o
 -11   3   5      552.12      528.85     19.77 o
 -10   3   5       28.14       27.51      2.90 o
  -9   3   5      525.30      491.88     12.15 o
  -8   3   5      733.82      743.58     16.40 o
  -7   3   5       27.31       26.08      2.00 o
  -6   3   5      518.80      555.12     10.01 o
  -5   3   5       53.89       53.50      1.97 o
  -4   3   5     2600.28     2789.41     47.31 o
  -3   3   5     4580.59     4549.84     67.64 o
  -2   3   5        7.31        6.49      1.02 o
  -1   3   5     5661.53     5660.59     83.67 o
   0   3   5      144.34      200.75      3.92 o
   1   3   5      365.83      393.77      6.78 o
   2   3   5      361.16      340.28      7.01 o
   3   3   5      285.15      227.96      5.38 o
   4   3   5        0.82        1.21      1.15 o
   5   3   5     1035.03     1001.32     22.32 o
   6   3   5      157.60      133.57      5.29 o
   7   3   5      788.23      716.79     16.50 o
   8   3   5       15.83       12.93      2.63 o
   9   3   5       64.90       77.95      9.81 o
  10   3   5        9.99       15.41      4.76 o
 -12   4   5      243.01      290.52     18.05 o
 -11   4   5       22.21       28.42      5.13 o
 -10   4   5       58.75       60.18      4.96 o
  -9   4   5      131.68      115.29      4.39 o
  -8   4   5      284.33      296.99      7.29 o
  -7   4   5      349.07      317.24      7.40 o
  -6   4   5       27.06       26.13      1.85 o
  -5   4   5       22.48       26.20      2.19 o
  -4   4   5      382.20      327.48      6.22 o
  -3   4   5       26.49       21.18      1.38 o
  -2   4   5       46.53       77.99      2.27 o
  -1   4   5      291.44      284.86      5.27 o
   0   4   5      110.31      132.38      3.01 o
   1   4   5     1012.47      927.92     16.38 o
   2   4   5       90.57      109.99      3.28 o
   3   4   5      943.60      972.78     17.48 o
   4   4   5        5.23       10.80      1.53 o
   5   4   5      131.59      148.64      6.77 o
   6   4   5       65.72       40.99      3.17 o
   7   4   5      223.95      212.66      8.00 o
   8   4   5       53.49       42.36      3.74 o
   9   4   5      285.10      272.78      9.10 o
  10   4   5       14.42        9.29      4.13 o
 -11   5   5      282.26      275.42     13.17 o
 -10   5   5       13.85       12.66      3.40 o
  -9   5   5      443.83      417.34     13.39 o
  -8   5   5       40.27       35.74      3.15 o
  -7   5   5       23.22       15.09      4.07 o
  -6   5   5      304.83      292.68      7.90 o
  -5   5   5      144.93      119.71      4.45 o
  -4   5   5      500.99      492.13      8.78 o
  -3   5   5      334.52      331.26      6.25 o
  -2   5   5     1035.94     1024.76     16.34 o
  -1   5   5     5809.04     5852.67     86.79 o
   0   5   5     2365.20     2365.58     35.88 o
   1   5   5      909.86      872.67     14.07 o
   2   5   5      266.42      272.16      6.14 o
   3   5   5      475.01      444.56      9.06 o
   4   5   5       18.93       16.59      2.10 o
   5   5   5       18.90       20.34      2.43 o
   6   5   5     1023.48      796.18     17.75 o
   7   5   5     2051.10     1881.47     37.81 o
   8   5   5        4.23       -1.43      2.09 o
   9   5   5        0.60        2.99      2.50 o
  10   5   5        1.19        1.21      2.72 o
 -11   6   5        0.12       -1.80      3.11 o
 -10   6   5      223.50      199.48     11.86 o
  -9   6   5        0.26       -0.28      2.49 o
  -8   6   5        0.67       -1.89      2.13 o
  -7   6   5     3918.74     3708.86     69.74 o
  -6   6   5      314.83      310.23      8.46 o
  -5   6   5      269.51      261.39      7.30 o
  -4   6   5      645.56      612.97     13.53 o
  -3   6   5      339.65      361.31      6.88 o
  -2   6   5      480.97      457.88      8.24 o
  -1   6   5      601.36      638.57     10.86 o
   0   6   5     1916.27     2017.92     31.00 o
   1   6   5     3201.43     3117.41     51.88 o
   2   6   5        5.98        5.00      1.29 o
   3   6   5      514.28      551.86     12.48 o
   4   6   5      985.48      913.88     23.45 o
   5   6   5        9.62        7.85      2.09 o
   6   6   5      111.11       96.08      4.67 o
   7   6   5      216.59      183.55      6.77 o
   8   6   5        7.41        4.78      2.45 o
   9   6   5      179.10      176.40      7.50 o
  10   6   5      111.50      100.09      7.28 o
 -11   7   5      170.04      186.25     16.54 o
 -10   7   5       96.12       85.29      6.25 o
  -9   7   5       47.45       40.69      6.89 o
  -8   7   5      282.31      254.43      9.81 o
  -7   7   5      131.13      132.57      6.60 o
  -6   7   5       92.65       89.11      4.28 o
  -5   7   5     1062.63     1014.96     21.53 o
  -4   7   5      187.78      188.08      5.99 o
  -3   7   5      419.67      421.21     10.12 o
  -2   7   5      163.61      174.40      4.22 o
  -1   7   5      320.31      328.08      6.49 o
   0   7   5      185.17      199.87      5.18 o
   1   7   5      621.84      651.47     12.50 o
   2   7   5      380.08      380.82      8.25 o
   3   7   5      621.10      598.40     13.61 o
   4   7   5        1.68       -0.90      1.56 o
   5   7   5      418.72      383.16     10.26 o
   6   7   5       80.61       77.06      4.36 o
   7   7   5      409.63      335.18      9.94 o
   8   7   5      172.50      164.81      6.97 o
   9   7   5       76.48       51.28      4.62 o
 -10   8   5      177.05      162.83     10.24 o
  -9   8   5        7.93        4.30      3.12 o
  -8   8   5        0.06       -0.48      2.57 o
  -7   8   5     1227.98     1122.42     28.38 o
  -6   8   5       41.70       51.83      4.39 o
  -5   8   5      161.31      163.06      5.86 o
  -4   8   5      332.42      316.84      9.48 o
  -3   8   5      195.29      181.86      7.34 o
  -2   8   5      515.51      534.69     10.90 o
  -1   8   5      119.51      135.69      4.20 o
   0   8   5      360.78      397.39      8.56 o
   1   8   5      773.39      730.46     14.04 o
   2   8   5      187.38      170.82      5.65 o
   3   8   5      470.58      462.70     11.36 o
   4   8   5      634.71      623.29     14.57 o
   5   8   5        1.36        1.39      1.97 o
   6   8   5      386.65      404.41     11.20 o
   7   8   5      793.48      691.43     16.90 o
   8   8   5     1002.24      923.76     25.58 o
   9   8   5      160.55      158.69      9.15 o
  -9   9   5      205.28      194.58     11.27 o
  -8   9   5     1018.56      972.75     26.05 o
  -7   9   5        5.49        4.82      2.87 o
  -6   9   5       34.16       28.06      3.79 o
  -5   9   5      424.58      411.70     12.84 o
  -4   9   5       67.33       65.74      3.88 o
  -3   9   5       85.99       95.16      4.40 o
  -2   9   5       68.14       55.62      4.02 o
  -1   9   5      770.94      789.91     17.10 o
   0   9   5       16.18       20.67      2.10 o
   1   9   5      444.45      456.30     11.02 o
   2   9   5        9.72        7.24      1.98 o
   3   9   5      239.01      236.61      7.29 o
   4   9   5       30.73       27.48      2.89 o
   5   9   5       10.23        4.49      2.29 o
   6   9   5       61.70       60.68      4.36 o
   7   9   5        8.47        5.46      2.58 o
   8   9   5       64.19       66.98      8.43 o
  -8  10   5       52.82       51.83      5.34 o
  -7  10   5      235.17      226.45      9.64 o
  -6  10   5       69.19       50.11      4.76 o
  -5  10   5       20.22       21.98      3.55 o
  -4  10   5      968.50      955.36     24.52 o
  -3  10   5      299.16      282.41      9.57 o
  -2  10   5      319.42      325.67     10.49 o
  -1  10   5        0.95       -0.67      1.99 o
   0  10   5      304.82      298.07      8.52 o
   1  10   5      463.00      416.18     12.58 o
   2  10   5      384.76      373.06     11.16 o
   3  10   5        1.99        1.23      1.93 o
   4  10   5      103.68      109.14      5.22 o
   5  10   5       95.82       96.14      5.15 o
   6  10   5      512.15      526.17     14.05 o
   7  10   5      581.53      553.72     14.89 o
  -7  11   5       11.42        8.57      4.62 o
  -6  11   5       75.76       82.21      6.08 o
  -5  11   5      101.91      123.24     10.78 o
  -4  11   5       75.24       60.55      6.14 o
  -3  11   5       22.86       15.77      4.10 o
  -2  11   5       67.27       70.07      6.29 o
  -1  11   5        0.75        4.81      2.52 o
   0  11   5       45.21       52.78      5.21 o
   1  11   5       52.71       56.91      4.51 o
   2  11   5      217.15      200.04      8.34 o
   3  11   5       92.39       98.47     15.29 o
   4  11   5       42.03       45.46      3.87 o
   5  11   5      110.10      117.63      5.89 o
   6  11   5        0.25        2.77      2.57 o
   7  11   5      231.20      235.88     16.04 o
  -7  12   5      238.57      247.16     19.30 o
  -6  12   5      149.84      134.61     17.30 o
  -5  12   5      443.78      511.01     19.87 o
  -4  12   5      223.52      233.49     24.94 o
  -3  12   5      188.78      194.09     10.49 o
  -2  12   5      516.37      564.93     20.36 o
  -1  12   5      229.90      233.92     11.07 o
   0  12   5      351.83      391.66     15.50 o
   1  12   5      984.21      965.53     24.98 o
   2  12   5       11.09       11.70      3.23 o
   3  12   5      154.89      150.70      7.81 o
   4  12   5       65.46       66.19      5.71 o
   5  12   5       11.14       15.70      4.08 o
  -4  13   5       14.04        6.27      6.77 o
  -3  13   5      222.73      229.98     12.09 o
  -2  13   5        0.02        0.50      4.51 o
  -1  13   5      116.63      151.90     12.53 o
   0  13   5      118.62      149.43     11.66 o
   1  13   5       14.78       18.13      4.50 o
   2  13   5        1.26        5.49      3.28 o
   3  13   5        5.51       11.81      3.76 o
 -12   0   6      131.63      154.16     15.04 o
 -11   0   6       73.91       71.94     10.03 o
 -10   0   6      147.73      178.22     14.29 o
  -9   0   6     2406.63     2222.94     61.21 o
  -8   0   6        3.68        1.66      2.88 o
  -7   0   6     2079.74     2064.20     54.94 o
  -6   0   6      109.78      127.32      4.90 o
  -5   0   6      912.21      907.18     20.96 o
  -4   0   6       15.15       12.50      1.54 o
  -3   0   6      102.73      105.56      4.91 o
  -2   0   6     1170.49     1329.73     24.77 o
  -1   0   6     9620.68     9224.96    234.13 o
   0   0   6     6487.88     6858.86    143.07 o
   1   0   6       80.83       76.75      3.38 o
   2   0   6     3787.45     3798.99     80.36 o
   3   0   6      677.38      614.46     17.39 o
   4   0   6      391.43      368.86     10.20 o
   5   0   6       14.99       10.83      2.24 o
   6   0   6     1222.11     1305.51     30.55 o
   7   0   6      984.58     1029.24     46.12 o
   8   0   6        2.76        0.25      5.01 o
   9   0   6      230.89      222.34     17.80 o
  10   0   6        0.42        1.50      5.77 o
 -12   1   6        0.55        1.20      3.63 o
 -11   1   6       28.25       30.95      8.90 o
 -10   1   6        4.82        5.13      2.60 o
  -9   1   6      223.89      209.84      8.03 o
  -8   1   6        1.34        1.85      1.94 o
  -7   1   6        3.27        2.93      1.23 o
  -6   1   6       69.93       75.34      2.67 o
  -5   1   6       71.84       95.51      2.84 o
  -4   1   6      846.22      973.28     19.72 o
  -3   1   6       59.54       47.43      1.46 o
  -2   1   6       64.64       77.21      2.37 o
  -1   1   6      376.85      368.48      6.14 o
   0   1   6      201.43      209.36      4.06 o
   1   1   6     1192.20     1154.56     17.98 o
   2   1   6       19.78       16.60      1.42 o
   3   1   6       95.28       62.63      2.31 o
   4   1   6      385.06      396.38      7.62 o
   5   1   6       50.87       51.22      2.72 o
   6   1   6        7.67        5.35      1.76 o
   7   1   6       50.96       41.34      3.43 o
   8   1   6       75.99       59.85      6.65 o
   9   1   6      208.86      165.19     15.54 o
  10   1   6       32.11       28.60      5.89 o
 -12   2   6       79.84       99.01     13.03 o
 -11   2   6       25.15       34.13      8.02 o
 -10   2   6      258.80      266.85     11.86 o
  -9   2   6     1015.38      976.02     21.20 o
  -8   2   6       25.44       16.07      2.35 o
  -7   2   6      707.00      731.85     19.95 o
  -6   2   6       23.24       24.71      1.54 o
  -5   2   6      735.55      695.57     15.47 o
  -4   2   6        2.94        6.59      0.88 o
  -3   2   6        3.35        6.87      1.07 o
  -2   2   6      808.70      790.80     15.47 o
  -1   2   6     4922.57     4868.61     79.05 o
   0   2   6       52.58       61.74      1.81 o
   1   2   6      301.47      290.91      5.38 o
   2   2   6       39.87       19.42      1.27 o
   3   2   6     1059.31     1024.13     16.49 o
   4   2   6       55.55       29.18      2.99 o
   5   2   6        6.21        3.30      1.53 o
   6   2   6      440.43      436.91     11.21 o
   7   2   6      410.26      375.54     11.87 o
   8   2   6       94.38       96.88      5.97 o
   9   2   6      213.29      214.24     11.68 o
  10   2   6       27.78       18.98      5.40 o
 -12   3   6        8.83       17.55      7.52 o
 -11   3   6      174.02      181.15     10.30 o
 -10   3   6        0.09       -0.49      1.98 o
  -9   3   6      221.84      232.25      6.45 o
  -8   3   6      503.95      422.70      9.40 o
  -7   3   6       20.03       17.91      2.67 o
  -6   3   6      271.58      256.09      6.14 o
  -5   3   6      343.97      327.73      6.54 o
  -4   3   6     1048.93     1093.36     19.20 o
  -3   3   6      628.94      577.16     11.90 o
  -2   3   6       26.21       29.36      1.62 o
  -1   3   6     2307.05     2422.66     40.10 o
   0   3   6      374.72      320.37      5.21 o
   1   3   6     1414.17     1445.47     22.29 o
   2   3   6      177.46      163.19      5.61 o
   3   3   6      887.58      840.60     15.37 o
   4   3   6      429.24      404.24      8.61 o
   5   3   6      474.40      519.55     12.22 o
   6   3   6       46.51       35.23      3.05 o
   7   3   6      166.03      127.73      6.29 o
   8   3   6      430.38      424.57     11.64 o
   9   3   6      187.31      186.43      8.71 o
  10   3   6       77.89       80.18      7.88 o
 -12   4   6       53.65       73.45      9.27 o
 -11   4   6       77.97       69.31     10.53 o
 -10   4   6       37.32       44.06      4.55 o
  -9   4   6      486.46      454.39     10.18 o
  -8   4   6       29.90       25.03      2.41 o
  -7   4   6      156.42      141.50      4.62 o
  -6   4   6     1286.34     1224.75     26.23 o
  -5   4   6     1001.43      996.40     20.30 o
  -4   4   6      789.51      752.95     13.90 o
  -3   4   6      148.97      169.58      4.28 o
  -2   4   6     1248.41     1192.32     20.69 o
  -1   4   6     2506.03     2477.50     37.41 o
   0   4   6        0.31       -0.02      0.65 o
   1   4   6     3425.92     3399.40     50.95 o
   2   4   6      756.16      748.52     13.80 o
   3   4   6      149.24      154.02      4.39 o
   4   4   6     1078.22     1058.62     19.26 o
   5   4   6      101.35       94.61      4.33 o
   6   4   6        0.15       -0.64      1.92 o
   7   4   6       28.31        9.86      2.40 o
   8   4   6     1333.02     1218.86     26.27 o
   9   4   6      527.45      483.19     13.22 o
  10   4   6      176.78      185.56     12.53 o
 -11   5   6      191.64      198.33     11.08 o
 -10   5   6        0.86        0.67      2.64 o
  -9   5   6      306.58      289.74      8.68 o
  -8   5   6      135.14      132.89      6.58 o
  -7   5   6       23.43       19.08      2.42 o
  -6   5   6        1.01        2.22      1.64 o
  -5   5   6      679.00      617.49     13.66 o
  -4   5   6       10.22       13.63      1.51 o
  -3   5   6      176.20      167.32      4.41 o
  -2   5   6      325.36      341.44      6.40 o
  -1   5   6     1435.23     1383.35     21.63 o
   0   5   6      348.55      319.34      5.99 o
   1   5   6      880.19      841.33     15.25 o
   2   5   6      506.53      486.34      9.71 o
   3   5   6       35.48       33.21      2.15 o
   4   5   6      161.57      181.69      5.94 o
   5   5   6        2.93        2.82      1.72 o
   6   5   6        0.29        1.63      1.86 o
   7   5   6      184.89      148.40      8.18 o
   8   5   6       63.04       73.63      6.91 o
   9   5   6        4.18        4.70      2.59 o
  10   5   6      322.65      347.87     13.19 o
 -11   6   6        6.36       16.86      4.58 o
 -10   6   6       44.98       48.68      5.13 o
  -9   6   6        3.00        0.20      2.46 o
  -8   6   6      114.22      109.00      5.03 o
  -7   6   6       72.78       67.34      5.61 o
  -6   6   6      123.81      114.30      6.87 o
  -5   6   6     1378.45     1312.31     26.47 o
  -4   6   6        4.19        2.23      1.88 o
  -3   6   6        0.04        1.15      1.24 o
  -2   6   6        0.13        0.21      1.14 o
  -1   6   6       82.51       87.16      2.71 o
   0   6   6       52.76       65.57      2.63 o
   1   6   6      684.17      647.65     12.31 o
   2   6   6       56.75       54.62      2.60 o
   3   6   6      285.02      276.61      7.61 o
   4   6   6      143.52      111.01      4.60 o
   5   6   6       73.52       67.10      5.66 o
   6   6   6      197.53      163.36      6.20 o
   7   6   6        0.50        3.74      2.24 o
   8   6   6        1.30        2.90      2.47 o
   9   6   6      501.73      490.22     13.78 o
  10   6   6       21.83       24.51      5.31 o
 -10   7   6        1.68       -0.97      2.95 o
  -9   7   6       65.96       59.75      7.88 o
  -8   7   6      324.70      313.01     11.14 o
  -7   7   6       61.62       49.00      3.59 o
  -6   7   6       37.13       45.17      3.36 o
  -5   7   6     4859.62     4598.19     85.43 o
  -4   7   6      172.21      177.52      5.85 o
  -3   7   6      462.21      435.13     10.53 o
  -2   7   6       69.69       63.72      2.87 o
  -1   7   6       16.28        8.27      1.52 o
   0   7   6     2238.15     2187.62     37.16 o
   1   7   6       33.57       39.12      2.28 o
   2   7   6       26.60       23.88      2.08 o
   3   7   6     1960.96     1868.82     36.62 o
   4   7   6        8.31        6.74      2.02 o
   5   7   6      185.68      180.29      7.34 o
   6   7   6       19.55       16.81      3.15 o
   7   7   6      121.59      108.99      5.64 o
   8   7   6       58.14       53.61      5.93 o
   9   7   6      253.02      220.49     10.96 o
 -10   8   6       19.92       15.20      4.89 o
  -9   8   6        2.81        4.71      3.12 o
  -8   8   6      198.91      178.61     10.90 o
  -7   8   6       94.22       91.65      8.25 o
  -6   8   6      584.90      541.90     17.48 o
  -5   8   6     2153.22     2101.82     41.20 o
  -4   8   6      134.43      131.16      5.14 o
  -3   8   6       20.76       20.64      2.40 o
  -2   8   6      354.83      332.48      7.70 o
  -1   8   6      716.67      693.83     15.21 o
   0   8   6      735.09      702.15     20.19 o
   1   8   6        1.18       -0.05      1.36 o
   2   8   6     6016.84     5866.12    108.16 o
   3   8   6      653.62      655.85     14.98 o
   4   8   6      256.61      233.35      7.45 o
   5   8   6        0.14       -0.04      1.92 o
   6   8   6      280.83      253.60      8.33 o
   7   8   6       35.47       37.12      4.56 o
   8   8   6        0.22        0.91      2.61 o
  -9   9   6      107.61      118.54      8.93 o
  -8   9   6      211.56      205.88      9.37 o
  -7   9   6      632.38      618.93     18.18 o
  -6   9   6        1.48        3.39      2.51 o
  -5   9   6      445.91      444.42     11.54 o
  -4   9   6        1.25        3.14      2.31 o
  -3   9   6       93.66       92.95      4.45 o
  -2   9   6      158.14      138.57      8.02 o
  -1   9   6        3.93        4.03      3.08 o
   0   9   6     1573.42     1556.73     32.85 o
   1   9   6     1397.45     1350.80     31.93 o
   2   9   6       21.21       18.50      2.44 o
   3   9   6      711.30      698.85     16.07 o
   4   9   6      367.77      356.44      9.97 o
   5   9   6      610.38      592.53     14.76 o
   6   9   6        0.99       -2.11      2.11 o
   7   9   6      324.54      327.28     10.47 o
   8   9   6     1253.97     1175.27     38.73 o
  -8  10   6       63.25       52.52      5.37 o
  -7  10   6       40.19       36.16      5.74 o
  -6  10   6      336.74      307.00     11.30 o
  -5  10   6       11.32        7.84      2.98 o
  -4  10   6      152.07      137.65      5.89 o
  -3  10   6       47.56       51.90      7.56 o
  -2  10   6        0.15       -0.82      2.26 o
  -1  10   6       66.67       60.19      6.45 o
   0  10   6      409.73      371.51     11.52 o
   1  10   6       34.92       39.27      3.89 o
   2  10   6        0.07        2.51      3.54 o
   3  10   6      335.25      330.39     11.43 o
   4  10   6       84.83       94.85      5.01 o
   5  10   6       38.32       30.54      3.54 o
   6  10   6       16.63       10.99      2.92 o
   7  10   6       39.36       32.77      4.41 o
  -7  11   6       94.33       81.26      6.33 o
  -6  11   6      911.92      963.26     25.94 o
  -5  11   6       31.69       36.80      5.53 o
  -4  11   6      306.65      333.40     15.42 o
  -3  11   6      176.88      195.45      8.26 o
  -2  11   6        0.89        2.26      3.31 o
  -1  11   6      141.49      165.06      7.39 o
   0  11   6        0.27        0.48      3.79 o
   1  11   6      119.14      121.49      6.45 o
   2  11   6      223.81      234.61      9.34 o
   3  11   6     1107.47     1086.69     27.98 o
   4  11   6       10.95        5.59      3.09 o
   5  11   6      621.85      644.80     19.48 o
   6  11   6       35.64       31.86      5.28 o
  -5  12   6       29.49       19.80      7.77 o
  -4  12   6      405.94      419.69     17.15 o
  -3  12   6       19.83       20.49      9.65 o
  -2  12   6      114.55      127.86     14.48 o
  -1  12   6       41.50       48.00      5.40 o
   0  12   6        6.57        5.04      3.49 o
   1  12   6       23.42        9.27      5.51 o
   2  12   6        0.82       -2.54      2.60 o
   3  12   6      496.85      488.38     21.05 o
   4  12   6      410.93      400.00     14.17 o
  -4  13   6        0.00       -5.51      5.51 o
  -3  13   6      262.00      333.16     18.05 o
  -2  13   6       64.61       83.72     10.28 o
  -1  13   6      514.29      553.22     28.33 o
   0  13   6      271.22      292.42     13.56 o
   1  13   6       40.28       42.71      5.94 o
   2  13   6      127.47      137.72     13.44 o
   3  13   6        0.76        2.22      4.51 o
 -12   1   7       84.81       83.45      8.15 o
 -11   1   7      198.79      243.73     12.58 o
 -10   1   7      458.40      446.69     25.32 o
  -9   1   7     1021.87      925.08     29.59 o
  -8   1   7      158.50      167.09      5.77 o
  -7   1   7        0.61       -1.21      1.21 o
  -6   1   7        7.68       17.28      1.50 o
  -5   1   7      360.21      360.85      7.38 o
  -4   1   7        0.01        0.16      0.66 o
  -3   1   7     1762.42     1634.19     23.09 o
  -2   1   7    11784.30    11676.58    186.70 o
  -1   1   7     1864.96     1806.49     25.28 o
   0   1   7     1321.31     1280.30     21.61 o
   1   1   7       28.56       27.78      1.90 o
   2   1   7        3.63        2.23      0.89 o
   3   1   7        5.95       20.76      1.53 o
   4   1   7     1579.26     1747.11     27.53 o
   5   1   7     1470.51     1657.66     29.29 o
   6   1   7     2237.17     2110.61     36.91 o
   7   1   7        0.16        2.19      2.54 o
   8   1   7      628.91      603.60     22.60 o
   9   1   7        3.90        9.56      4.60 o
  10   1   7       73.23       65.89      7.77 o
 -12   2   7       12.24       19.36      3.63 o
 -11   2   7       30.46       16.29      7.02 o
 -10   2   7       64.74       59.16      9.78 o
  -9   2   7      103.89      110.62      6.36 o
  -8   2   7       14.18        7.17      2.24 o
  -7   2   7       21.82       19.04      2.02 o
  -6   2   7       92.14       95.31      3.12 o
  -5   2   7      399.37      359.24      6.92 o
  -4   2   7      317.27      332.77      6.35 o
  -3   2   7      526.25      514.66      9.73 o
  -2   2   7      935.77      949.42     16.63 o
  -1   2   7     1793.82     1732.24     26.33 o
   0   2   7      649.57      725.18     11.77 o
   1   2   7      206.75      197.14      4.14 o
   2   2   7      539.10      582.61     10.82 o
   3   2   7      759.93      754.45     12.71 o
   4   2   7      834.40      802.09     15.23 o
   5   2   7       40.03       37.79      2.55 o
   6   2   7      607.16      505.33     12.56 o
   7   2   7       34.37       39.56      3.91 o
   8   2   7       98.06       96.45      7.49 o
   9   2   7       74.81       71.07      8.27 o
  10   2   7      109.55      115.30      9.49 o
 -11   3   7      741.65      805.79     30.33 o
 -10   3   7      418.05      406.35     12.46 o
  -9   3   7        0.52        2.79      1.70 o
  -8   3   7      581.83      551.66     11.54 o
  -7   3   7       96.81       93.60      3.68 o
  -6   3   7      359.69      371.63      8.14 o
  -5   3   7      517.27      449.36     12.57 o
  -4   3   7      480.56      434.51      8.74 o
  -3   3   7     2305.03     2103.91     35.35 o
  -2   3   7      471.11      433.06      8.49 o
  -1   3   7      450.23      450.34      8.71 o
   0   3   7      365.00      306.59      5.14 o
   1   3   7        0.76        0.97      0.79 o
   2   3   7       77.09       85.80      2.78 o
   3   3   7      189.57      223.50      5.51 o
   4   3   7      118.55      121.93      4.03 o
   5   3   7      384.63      337.86      9.02 o
   6   3   7      777.60      681.71     15.69 o
   7   3   7      121.15      107.41      6.11 o
   8   3   7       94.35       88.49      4.94 o
   9   3   7       18.97       22.80      5.14 o
  10   3   7       15.64       22.89      5.74 o
 -11   4   7       21.01       18.27      4.46 o
 -10   4   7      316.58      292.31      7.80 o
  -9   4   7       15.75       20.49      2.39 o
  -8   4   7      136.17      129.74      6.98 o
  -7   4   7      666.95      604.26     13.87 o
  -6   4   7     1082.71      985.73     20.51 o
  -5   4   7      358.06      386.39      8.29 o
  -4   4   7     1303.43     1242.31     21.91 o
  -3   4   7       14.36       15.36      1.49 o
  -2   4   7      341.41      336.65      7.09 o
  -1   4   7     1012.99      947.95     15.15 o
   0   4   7      514.41      518.81      9.85 o
   1   4   7      615.19      553.29      9.45 o
   2   4   7      107.79       92.62      3.28 o
   3   4   7      133.99      160.60      4.59 o
   4   4   7      169.97      166.21      5.17 o
   5   4   7        3.98        2.78      1.77 o
   6   4   7      102.02       64.38      3.96 o
   7   4   7      284.85      240.57      7.93 o
   8   4   7        5.24        8.00      3.69 o
   9   4   7      213.96      202.64      8.31 o
  10   4   7       46.80       48.63      9.02 o
 -11   5   7      705.56      649.56     23.22 o
 -10   5   7       88.82       82.76      8.87 o
  -9   5   7       10.17        9.68      2.42 o
  -8   5   7      210.72      190.62      6.56 o
  -7   5   7       23.80       19.23      2.45 o
  -6   5   7      880.93      806.18     17.74 o
  -5   5   7      110.67      108.36      5.09 o
  -4   5   7      785.18      774.80     14.54 o
  -3   5   7     1670.36     1657.57     28.57 o
  -2   5   7       78.47       67.16      2.94 o
  -1   5   7      676.50      694.80     12.94 o
   0   5   7       83.84       64.02      2.16 o
   1   5   7      129.61      117.55      3.62 o
   2   5   7     1095.30     1070.60     19.27 o
   3   5   7        7.48        3.95      1.39 o
   4   5   7        1.16        2.15      1.67 o
   5   5   7       66.15       52.26      3.45 o
   6   5   7     1092.09      932.06     20.54 o
   7   5   7      814.00      639.54     15.61 o
   8   5   7       33.19       36.60      3.76 o
   9   5   7       20.24       15.88      4.59 o
 -11   6   7       58.67       74.39     17.55 o
 -10   6   7        9.11       11.19      3.32 o
  -9   6   7      324.77      327.67     14.70 o
  -8   6   7       22.73       22.61      2.78 o
  -7   6   7      711.04      657.83     15.25 o
  -6   6   7     2107.48     1950.85     38.25 o
  -5   6   7       10.86       11.75      2.17 o
  -4   6   7     1893.38     1776.27     34.54 o
  -3   6   7       55.56       58.86      2.73 o
  -2   6   7      458.89      460.63      9.45 o
  -1   6   7       31.76       36.66      2.10 o
   0   6   7      109.01      116.22      3.68 o
   1   6   7      240.61      225.68      5.60 o
   2   6   7     1137.43     1013.55     18.57 o
   3   6   7       16.78       16.22      2.19 o
   4   6   7      441.64      400.54     10.34 o
   5   6   7      117.85      103.28      7.67 o
   6   6   7       14.83       18.55      2.75 o
   7   6   7      117.98       99.48      8.21 o
   8   6   7        1.31        2.63      2.48 o
   9   6   7       78.82       85.18      5.57 o
 -10   7   7       46.20       39.65      4.95 o
  -9   7   7      141.47      130.29     14.78 o
  -8   7   7       40.89       34.63      6.98 o
  -7   7   7        1.09       -0.76      1.90 o
  -6   7   7        9.86        8.05      2.18 o
  -5   7   7       14.18       14.13      2.44 o
  -4   7   7      135.30      128.73      5.04 o
  -3   7   7      348.98      369.11      8.23 o
  -2   7   7        8.21        9.64      1.62 o
  -1   7   7       29.81       26.84      2.42 o
   0   7   7       88.93       77.29      4.15 o
   1   7   7      301.87      323.69      7.39 o
   2   7   7      238.19      253.38      6.41 o
   3   7   7     2127.53     2030.02     39.59 o
   4   7   7       50.66       50.98      3.49 o
   5   7   7       64.35       58.95      3.87 o
   6   7   7       21.20       14.26      2.68 o
   7   7   7      162.94      137.95      8.16 o
   8   7   7       52.87       52.78      4.57 o
   9   7   7       72.16       83.51      6.34 o
  -9   8   7      134.13      132.12      7.60 o
  -8   8   7        7.31        6.62      3.69 o
  -7   8   7      763.72      716.60     29.44 o
  -6   8   7       66.19       69.53      4.19 o
  -5   8   7       58.97       69.73      4.06 o
  -4   8   7        9.82       13.11      2.40 o
  -3   8   7      447.34      429.03     10.71 o
  -2   8   7      242.32      240.51      7.04 o
  -1   8   7       27.03       38.49      2.94 o
   0   8   7      572.86      563.32     13.09 o
   1   8   7     1075.30     1048.01     26.80 o
   2   8   7     1319.13     1261.81     30.20 o
   3   8   7      184.68      187.99      6.39 o
   4   8   7       31.78       28.93      2.95 o
   5   8   7      496.48      470.20     12.34 o
   6   8   7      254.66      251.53      8.86 o
   7   8   7       16.87       14.57      3.76 o
   8   8   7       41.50       35.25      4.09 o
  -9   9   7      195.50      206.94     14.21 o
  -8   9   7      327.32      326.25     18.11 o
  -7   9   7      129.90      134.08      7.67 o
  -6   9   7       81.87       77.46      7.27 o
  -5   9   7       39.05       37.29      3.55 o
  -4   9   7        9.89       11.46      2.45 o
  -3   9   7       41.06       32.36      3.47 o
  -2   9   7        9.37       13.59      2.73 o
  -1   9   7      257.68      246.80      7.41 o
   0   9   7      667.22      639.85     14.82 o
   1   9   7        2.36       -1.82      2.02 o
   2   9   7      255.77      263.92      9.54 o
   3   9   7       77.63       78.58      6.88 o
   4   9   7      152.08      152.84      6.11 o
   5   9   7        0.18       -1.95      1.95 o
   6   9   7       88.31       84.13      5.10 o
   7   9   7       65.41       63.71      5.61 o
   8   9   7        2.40       -3.26      4.51 o
  -8  10   7       34.56       24.14      6.42 o
  -7  10   7      967.05      981.41     29.61 o
  -6  10   7      124.85      129.37     12.47 o
  -5  10   7      416.35      430.34     13.93 o
  -4  10   7      204.89      198.41      8.42 o
  -3  10   7       24.28       19.14      3.27 o
  -2  10   7       50.22       55.27      4.44 o
  -1  10   7      352.91      353.67     11.32 o
   0  10   7       79.43       80.53      5.51 o
   1  10   7     1334.20     1274.42     30.92 o
   2  10   7      683.47      684.84     23.11 o
   3  10   7      338.13      323.99     15.75 o
   4  10   7      533.04      501.22     15.77 o
   5  10   7      105.78      115.77      7.27 o
   6  10   7       46.24       52.03      6.91 o
   7  10   7      182.51      175.47     13.29 o
  -7  11   7       49.80       50.89     10.03 o
  -6  11   7       36.75       42.22      6.65 o
  -5  11   7       65.23       76.55      8.15 o
  -4  11   7       25.80       30.59      5.13 o
  -3  11   7       25.72       18.07      3.47 o
  -2  11   7        0.40       -2.40      2.40 o
  -1  11   7      668.58      665.75     24.28 o
   0  11   7       20.93       24.37      4.21 o
   1  11   7       37.94       36.70      4.28 o
   2  11   7       86.62       84.73      5.84 o
   3  11   7      362.17      371.38     22.37 o
   4  11   7        5.05        8.84      4.36 o
   5  11   7        2.25        5.44      3.45 o
  -5  12   7        0.20        3.51      4.51 o
  -4  12   7      192.95      190.52     11.06 o
  -3  12   7       49.89       44.83      6.10 o
  -2  12   7        0.18        3.91      3.05 o
  -1  12   7       75.45      101.46     14.54 o
   0  12   7      234.25      255.61     17.30 o
   1  12   7        1.94        6.55      3.03 o
   2  12   7       19.15       22.06      3.93 o
   3  12   7       25.72       26.29      8.65 o
   4  12   7      199.18      210.46     12.40 o
  -4  13   7       34.44       47.13     10.28 o
  -3  13   7      203.08      245.90     19.55 o
  -2  13   7       61.99       70.69      9.53 o
  -1  13   7       45.65       39.61      8.27 o
   0  13   7        0.13        2.72      7.14 o
   1  13   7       89.61       85.48     11.28 o
   2  13   7      644.34      622.81     23.30 o
 -11   0   8      117.15      110.79     12.28 o
 -10   0   8       47.61       67.93      9.78 o
  -9   0   8      533.51      458.47     24.82 o
  -8   0   8      150.98      128.60      7.35 o
  -7   0   8      844.04      754.20     23.57 o
  -6   0   8        0.33       -0.44      1.85 o
  -5   0   8        4.13        2.27      1.30 o
  -4   0   8      207.94      173.57      4.66 o
  -3   0   8      592.31      610.17     13.97 o
  -2   0   8       16.12       18.52      1.60 o
  -1   0   8     7128.84     7098.31    148.32 o
   0   0   8     3531.17     3584.98     75.87 o
   1   0   8     1982.40     2021.47     43.78 o
   2   0   8        5.16        6.17      1.58 o
   3   0   8       15.29       18.83      2.29 o
   4   0   8     2511.54     2615.11     57.09 o
   5   0   8     1011.10      916.62     30.08 o
   6   0   8        2.00        2.82      3.10 o
   7   0   8     2048.05     1890.53     77.96 o
   8   0   8      446.48      373.24     23.56 o
   9   0   8       50.22       55.90     10.53 o
  10   0   8      123.61       96.01     13.79 o
 -12   1   8        1.27       -1.50      5.26 o
 -11   1   8       83.62       75.98      8.90 o
 -10   1   8      301.08      254.41     15.42 o
  -9   1   8       47.63       45.18      5.49 o
  -8   1   8       75.87       63.78      9.25 o
  -7   1   8       28.88       24.45      4.45 o
  -6   1   8      589.36      548.94     10.00 o
  -5   1   8        0.06       -0.14      0.92 o
  -4   1   8       25.76       29.56      1.60 o
  -3   1   8       57.49       43.81      1.97 o
  -2   1   8      346.02      322.74      5.95 o
  -1   1   8      484.06      514.88      8.69 o
   0   1   8     1156.93     1141.68     19.58 o
   1   1   8      958.17      999.25     17.45 o
   2   1   8        2.80        1.29      0.97 o
   3   1   8      158.56      180.54      4.38 o
   4   1   8       25.24       24.20      2.15 o
   5   1   8       36.33       29.62      2.46 o
   6   1   8       80.40       73.37      4.23 o
   7   1   8       26.52       29.36      3.99 o
   8   1   8       98.95       83.65     10.78 o
   9   1   8      111.16      113.72      9.66 o
  10   1   8        0.02        1.00      6.27 o
 -11   2   8       65.44       82.23      7.23 o
 -10   2   8       44.33       45.90      4.29 o
  -9   2   8      125.95      137.48      5.62 o
  -8   2   8       85.37       96.02      3.93 o
  -7   2   8      215.15      223.27      5.89 o
  -6   2   8     1015.51      976.09     16.30 o
  -5   2   8      310.69      279.45      5.79 o
  -4   2   8     1766.23     1709.08     29.22 o
  -3   2   8      383.00      342.70      7.15 o
  -2   2   8      526.98      515.35      9.73 o
  -1   2   8      325.37      278.21      5.53 o
   0   2   8      772.54      755.45     12.36 o
   1   2   8       55.36       51.92      2.02 o
   2   2   8      311.26      297.24      5.92 o
   3   2   8       10.79       11.47      1.95 o
   4   2   8     1415.38     1380.82     24.72 o
   5   2   8      300.07      259.32      6.83 o
   6   2   8      437.93      400.69     10.80 o
   7   2   8      105.01       97.13      6.03 o
   8   2   8      184.38      164.24      9.85 o
   9   2   8        2.78       -3.49      3.49 o
  10   2   8        6.47       -5.26      5.51 o
 -11   3   8       51.91       62.69      5.11 o
 -10   3   8       17.09       15.92      3.09 o
  -9   3   8      359.34      328.65      8.22 o
  -8   3   8      466.49      420.99      9.48 o
  -7   3   8      104.21       97.14      3.79 o
  -6   3   8      140.58      139.18      4.34 o
  -5   3   8     1184.09     1106.80     19.89 o
  -4   3   8       26.16       34.53      2.05 o
  -3   3   8      104.72      108.23      3.37 o
  -2   3   8      124.10      123.15      3.54 o
  -1   3   8      337.75      331.28      6.15 o
   0   3   8      985.52      975.01     15.56 o
   1   3   8     2162.69     2114.80     32.37 o
   2   3   8       89.33       87.87      3.19 o
   3   3   8     1122.55     1198.79     24.15 o
   4   3   8       33.83       37.76      3.84 o
   5   3   8       25.92       18.67      2.44 o
   6   3   8      425.57      336.54      9.48 o
   7   3   8        4.00        0.42      2.64 o
   8   3   8      105.14       93.32      6.20 o
   9   3   8      205.73      217.00     12.17 o
 -11   4   8       16.79        4.26      6.27 o
 -10   4   8        0.73       -1.97      1.97 o
  -9   4   8     1071.89      961.52     18.60 o
  -8   4   8      110.86      106.52      4.81 o
  -7   4   8      258.32      257.16      7.55 o
  -6   4   8     2841.46     2730.72     51.83 o
  -5   4   8     4857.67     4617.93     76.24 o
  -4   4   8     1996.05     1952.55     33.39 o
  -3   4   8        4.73        5.43      1.30 o
  -2   4   8       19.56       26.58      1.83 o
  -1   4   8      848.84      771.45     14.13 o
   0   4   8       13.66       14.01      1.01 o
   1   4   8      114.52      110.54      3.56 o
   2   4   8     2334.15     2144.28     36.52 o
   3   4   8      673.32      648.15     12.70 o
   4   4   8      476.87      474.83     11.14 o
   5   4   8       21.60       32.27      4.47 o
   6   4   8      257.91      211.31      7.23 o
   7   4   8        9.81        7.25      2.37 o
   8   4   8      218.70      226.09      8.10 o
   9   4   8      193.74      166.09      9.96 o
 -11   5   8      126.38      132.10     14.04 o
 -10   5   8      205.30      201.97      7.37 o
  -9   5   8      110.35      103.95      5.11 o
  -8   5   8      428.33      384.46     10.34 o
  -7   5   8      188.76      175.17      6.09 o
  -6   5   8       22.35       19.95      2.45 o
  -5   5   8     4275.93     4017.01     74.78 o
  -4   5   8      791.01      751.22     14.30 o
  -3   5   8      846.70      780.07     14.65 o
  -2   5   8      127.75      107.45      5.38 o
  -1   5   8      187.56      169.55      4.54 o
   0   5   8     1864.38     1785.69     34.46 o
   1   5   8       17.74       13.77      1.62 o
   2   5   8      760.44      733.31     14.00 o
   3   5   8      386.67      354.89      8.08 o
   4   5   8      447.08      411.17     10.46 o
   5   5   8       12.95       12.33      2.35 o
   6   5   8        2.41        1.13      1.94 o
   7   5   8        2.80       -1.69      1.86 o
   8   5   8      328.41      307.39      9.88 o
   9   5   8       14.27       24.07      4.49 o
 -11   6   8      112.10      115.51      8.49 o
 -10   6   8       40.07       49.05      4.97 o
  -9   6   8      167.05      160.64      6.47 o
  -8   6   8       53.66       44.80      4.09 o
  -7   6   8      168.29      164.63      6.07 o
  -6   6   8      299.34      273.80      8.04 o
  -5   6   8       63.52       61.80      3.59 o
  -4   6   8       20.68       18.94      2.38 o
  -3   6   8       17.73       20.14      2.01 o
  -2   6   8       92.19       97.20      3.64 o
  -1   6   8       10.32       16.21      2.09 o
   0   6   8        8.22       11.85      1.98 o
   1   6   8        7.38        5.56      1.78 o
   2   6   8      349.92      312.05      7.34 o
   3   6   8        6.50        5.62      1.95 o
   4   6   8      315.92      284.39      8.29 o
   5   6   8       94.06       83.23      4.41 o
   6   6   8       18.65       17.61      2.83 o
   7   6   8       41.56       31.66      3.44 o
   8   6   8      262.07      243.90     13.79 o
   9   6   8      309.52      308.79     13.83 o
 -10   7   8      190.81      188.07     12.86 o
  -9   7   8      109.39       99.99      6.67 o
  -8   7   8      265.29      256.43      8.32 o
  -7   7   8      265.42      250.53      7.96 o
  -6   7   8      550.49      518.56     15.01 o
  -5   7   8     1316.28     1228.89     25.43 o
  -4   7   8      240.99      236.33      8.72 o
  -3   7   8      450.99      433.31      9.41 o
  -2   7   8        9.51       11.39      2.04 o
  -1   7   8       19.20       18.25      2.21 o
   0   7   8     2102.30     2010.18     39.00 o
   1   7   8       37.31       38.52      3.49 o
   2   7   8        1.13        3.55      2.31 o
   3   7   8     1587.23     1467.97     29.65 o
   4   7   8       22.88       28.10      2.90 o
   5   7   8      326.78      318.43      9.31 o
   6   7   8       15.60       12.15      2.65 o
   7   7   8       68.10       63.30      4.53 o
   8   7   8     1019.79      979.43     22.85 o
  -9   8   8      254.73      243.27     15.39 o
  -8   8   8       15.58        9.78      3.16 o
  -7   8   8       58.79       61.38      4.26 o
  -6   8   8      121.31      120.04      5.40 o
  -5   8   8        4.07        3.23      2.10 o
  -4   8   8      224.44      207.97      6.87 o
  -3   8   8      223.00      203.70      7.60 o
  -2   8   8      112.13      110.80      4.67 o
  -1   8   8      409.49      383.87      9.92 o
   0   8   8      722.44      687.62     15.48 o
   1   8   8      696.02      690.59     15.69 o
   2   8   8       85.78       84.40      5.16 o
   3   8   8      694.95      657.75     18.09 o
   4   8   8      341.64      303.25     10.80 o
   5   8   8       32.57       26.40      3.13 o
   6   8   8       20.43       16.61      2.98 o
   7   8   8      288.36      258.50      8.97 o
   8   8   8      201.89      181.32     18.05 o
  -9   9   8      274.18      286.11     18.67 o
  -8   9   8      164.30      170.46      8.59 o
  -7   9   8       14.80       15.74      3.58 o
  -6   9   8      125.64      119.78      5.60 o
  -5   9   8       18.91       18.42      2.91 o
  -4   9   8       19.65       19.31      3.37 o
  -3   9   8       86.29       76.02      5.71 o
  -2   9   8      817.81      758.11     19.70 o
  -1   9   8       12.08       12.98      2.35 o
   0   9   8      715.54      711.11     23.81 o
   1   9   8       91.71       86.32      5.24 o
   2   9   8       22.06       17.78      3.17 o
   3   9   8     1018.82      969.58     25.08 o
   4   9   8       65.38       57.90      7.68 o
   5   9   8       22.17       25.42      5.22 o
   6   9   8      224.42      247.46     12.04 o
   7   9   8       28.62       17.74      7.77 o
  -8  10   8        9.69       11.78      6.77 o
  -7  10   8       37.53       47.02      5.23 o
  -6  10   8       15.68       18.19      4.88 o
  -5  10   8      106.14      110.84      6.34 o
  -4  10   8       60.32       48.54      6.00 o
  -3  10   8       65.39       69.15      8.75 o
  -2  10   8      142.31      143.85      7.69 o
  -1  10   8      339.02      318.37     10.87 o
   0  10   8       79.99       93.51      5.52 o
   1  10   8        0.31       -1.38      2.31 o
   2  10   8       42.36       48.36      4.57 o
   3  10   8       26.19       31.88      6.96 o
   4  10   8      163.96      171.83      8.38 o
   5  10   8       41.19       38.44      4.92 o
   6  10   8       16.20       11.12      4.46 o
  -7  11   8        4.82       -2.51      5.26 o
  -6  11   8       11.53       17.20      4.87 o
  -5  11   8        4.37        4.89      5.64 o
  -4  11   8        1.98       -0.11      3.81 o
  -3  11   8       77.65       95.79      6.11 o
  -2  11   8      313.51      323.12     11.24 o
  -1  11   8      130.60      131.87      8.21 o
   0  11   8      625.25      607.19     17.27 o
   1  11   8       75.15       70.33      5.34 o
   2  11   8      575.79      562.84     16.83 o
   3  11   8       85.87       94.47      6.41 o
   4  11   8        0.07        5.71      3.31 o
  -5  12   8       18.72       15.29      8.02 o
  -4  12   8        5.69       11.36      4.57 o
  -3  12   8       48.29       54.72      7.99 o
  -2  12   8       96.32       99.23      6.45 o
  -1  12   8      885.76      873.98     28.53 o
   0  12   8      119.15      106.83     16.42 o
   1  12   8       14.09        7.58      3.22 o
   2  12   8      155.86      137.15      7.67 o
   3  12   8        2.16        8.58      3.48 o
  -3  13   8      130.45      133.35     14.79 o
  -2  13   8      151.44      201.79     16.04 o
  -1  13   8       99.68      131.85     13.29 o
   0  13   8      212.68      245.40     18.55 o
   1  13   8       87.72       88.74     11.53 o
 -12   1   9       25.83       24.31      6.77 o
 -11   1   9      227.69      250.92     18.80 o
 -10   1   9      585.40      591.07     31.08 o
  -9   1   9       11.80        8.77      5.01 o
  -8   1   9      208.92      224.03      7.20 o
  -7   1   9       83.32       70.48      3.71 o
  -6   1   9     1570.83     1479.04     26.15 o
  -5   1   9      607.23      557.97      9.98 o
  -4   1   9      347.45      316.41      6.77 o
  -3   1   9       49.93       63.73      2.25 o
  -2   1   9     3361.11     3172.80     47.57 o
  -1   1   9      417.80      462.90      8.08 o
   0   1   9      246.32      196.10      4.25 o
   1   1   9       15.02       13.91      1.48 o
   2   1   9       88.88       86.91      3.03 o
   3   1   9       85.18       84.40      2.99 o
   4   1   9      365.66      366.62      8.45 o
   5   1   9        0.05        2.75      1.66 o
   6   1   9     4382.96     4216.03     79.86 o
   7   1   9       48.82       51.49      4.83 o
   8   1   9      505.96      456.69     36.72 o
   9   1   9       87.30       82.43      8.68 o
 -12   2   9       57.65       74.58      6.91 o
 -11   2   9       15.37        8.17      3.06 o
 -10   2   9      123.79      117.23      6.42 o
  -9   2   9       66.22       56.12      3.97 o
  -8   2   9       24.41       26.87      2.84 o
  -7   2   9        0.25       -1.17      1.66 o
  -6   2   9     3707.94     3499.41     53.11 o
  -5   2   9       97.72       94.95      3.10 o
  -4   2   9      114.81       91.03      3.18 o
  -3   2   9      208.47      199.76      5.49 o
  -2   2   9      861.85      849.97     13.83 o
  -1   2   9      145.94      138.99      5.40 o
   0   2   9      157.66      185.09      4.08 o
   1   2   9     1197.82     1150.77     18.43 o
   2   2   9      651.79      633.71     11.04 o
   3   2   9     1456.67     1382.87     24.80 o
   4   2   9      451.03      447.82     10.06 o
   5   2   9        0.10       -1.64      1.64 o
   6   2   9       13.78       13.40      2.63 o
   7   2   9      839.01      665.35     19.06 o
   8   2   9       83.42       95.75     11.78 o
   9   2   9       96.34       85.72      8.28 o
 -11   3   9      101.51       93.41      6.08 o
 -10   3   9      537.79      496.03     19.57 o
  -9   3   9      139.84      114.56      5.31 o
  -8   3   9      114.50      108.25      4.88 o
  -7   3   9      129.51      132.23      4.43 o
  -6   3   9      850.01      801.58     15.31 o
  -5   3   9      559.71      531.16     10.73 o
  -4   3   9      242.33      260.52      6.18 o
  -3   3   9     1512.06     1439.20     25.01 o
  -2   3   9     4504.62     4494.49     82.71 o
  -1   3   9      174.42      178.28      4.00 o
   0   3   9      846.04      791.74     14.47 o
   1   3   9      461.37      433.83      7.91 o
   2   3   9     1069.30     1008.43     20.70 o
   3   3   9     1272.31     1180.43     24.06 o
   4   3   9      227.56      218.34      6.77 o
   5   3   9      168.52      177.05     10.32 o
   6   3   9      645.32      569.35     13.98 o
   7   3   9        0.01       -2.27      2.68 o
   8   3   9       52.95       49.06      4.94 o
   9   3   9       11.17       15.13      5.10 o
 -11   4   9       54.95       66.72      6.62 o
 -10   4   9       50.08       42.99      5.82 o
  -9   4   9        5.04        4.77      2.64 o
  -8   4   9       34.36       25.24      2.91 o
  -7   4   9      116.03      102.27      4.59 o
  -6   4   9     1089.90      975.16     20.52 o
  -5   4   9        9.93        5.97      1.66 o
  -4   4   9      105.84       96.58      3.52 o
  -3   4   9       36.20       31.30      2.12 o
  -2   4   9      609.58      570.50     11.12 o
  -1   4   9       87.84       65.94      2.33 o
   0   4   9       48.55       42.82      2.13 o
   1   4   9      113.62       95.17      3.69 o
   2   4   9     1425.72     1418.46     25.08 o
   3   4   9      461.45      446.74      9.67 o
   4   4   9       45.94       58.52      3.61 o
   5   4   9        0.05        1.10      1.70 o
   6   4   9        1.13        4.58      2.14 o
   7   4   9      301.14      263.97      8.72 o
   8   4   9       80.31       91.25      6.25 o
   9   4   9       13.45       13.69      3.86 o
 -11   5   9       89.53       86.48     12.03 o
 -10   5   9      341.57      313.08     17.72 o
  -9   5   9       84.16       82.99      4.65 o
  -8   5   9      245.52      227.66      7.44 o
  -7   5   9        2.72        7.12      2.08 o
  -6   5   9        0.23       -1.53      1.53 o
  -5   5   9      801.10      734.52     16.10 o
  -4   5   9     1518.76     1448.70     25.65 o
  -3   5   9      621.96      605.68     11.97 o
  -2   5   9      986.46      912.14     16.77 o
  -1   5   9      384.76      392.07      8.30 o
   0   5   9      260.61      226.80      7.48 o
   1   5   9      328.45      339.78      8.74 o
   2   5   9     2561.30     2427.41     41.36 o
   3   5   9      157.83      148.09      4.74 o
   4   5   9      511.37      463.94     11.57 o
   5   5   9      127.24      119.93      5.24 o
   6   5   9        2.56       -1.07      1.91 o
   7   5   9       11.98        7.17      2.46 o
   8   5   9       69.26       67.96      4.87 o
   9   5   9       40.11       47.00     10.53 o
 -10   6   9      239.58      214.35      9.33 o
  -9   6   9      264.18      248.28      8.30 o
  -8   6   9       36.41       30.70      3.17 o
  -7   6   9      234.33      233.32      8.47 o
  -6   6   9      398.98      362.43      9.75 o
  -5   6   9      127.94      122.73      5.05 o
  -4   6   9      697.93      644.95     14.56 o
  -3   6   9       73.94       66.60      3.10 o
  -2   6   9      178.49      174.02      4.95 o
  -1   6   9     1136.09     1076.87     22.08 o
   0   6   9      103.42       95.54      4.18 o
   1   6   9      509.90      493.98     11.78 o
   2   6   9     5619.02     5223.56     96.85 o
   3   6   9      449.13      413.41     12.44 o
   4   6   9      140.81      124.68      6.55 o
   5   6   9        2.73        1.51      1.90 o
   6   6   9       47.25       46.04      3.77 o
   7   6   9       74.64       80.69      5.10 o
   8   6   9       12.17        9.46      3.06 o
 -10   7   9       10.35        7.77      4.21 o
  -9   7   9      168.19      168.05      8.33 o
  -8   7   9       24.00       25.95      3.23 o
  -7   7   9       75.20       72.01      4.36 o
  -6   7   9        3.58        0.83      2.01 o
  -5   7   9      263.68      246.60      8.05 o
  -4   7   9      167.25      164.67      5.88 o
  -3   7   9        1.28       -1.30      1.30 o
  -2   7   9        6.58        4.85      1.88 o
  -1   7   9        0.01        1.22      1.67 o
   0   7   9      101.49       85.34      4.96 o
   1   7   9      208.89      193.52      6.44 o
   2   7   9      468.32      438.32     12.97 o
   3   7   9      270.82      269.57      9.64 o
   4   7   9        1.39        1.33      2.52 o
   5   7   9        0.42       -1.88      1.88 o
   6   7   9       78.07       70.47      4.58 o
   7   7   9        4.57        4.15      2.54 o
   8   7   9       46.90       54.02      5.33 o
  -9   8   9      635.56      653.19     19.62 o
  -8   8   9       43.96       44.54      4.74 o
  -7   8   9      292.58      289.90      9.06 o
  -6   8   9       10.26       11.59      2.55 o
  -5   8   9      578.55      571.19     14.00 o
  -4   8   9      368.23      362.22      9.85 o
  -3   8   9       89.16       79.23      4.83 o
  -2   8   9        3.22        1.03      1.71 o
  -1   8   9      627.27      569.05     13.43 o
   0   8   9      213.80      208.51      6.88 o
   1   8   9       73.23       71.70      4.10 o
   2   8   9      591.48      552.69     15.68 o
   3   8   9        0.71        2.69      2.26 o
   4   8   9      104.79       95.32      6.13 o
   5   8   9      210.75      207.31      9.16 o
   6   8   9        0.36        2.58      2.80 o
   7   8   9      345.39      340.80     13.79 o
  -8   9   9       13.78       14.86      3.79 o
  -7   9   9       37.91       50.37      5.01 o
  -6   9   9       84.12       91.64     10.09 o
  -5   9   9       66.61       77.18      4.62 o
  -4   9   9       40.32       39.49      4.28 o
  -3   9   9       14.65       18.13      3.17 o
  -2   9   9       24.71       19.38      3.16 o
  -1   9   9       64.84       75.00      4.20 o
   0   9   9       67.00       66.97      4.04 o
   1   9   9        8.97       13.44      3.52 o
   2   9   9      155.22      160.84      7.32 o
   3   9   9       77.38       72.01      5.34 o
   4   9   9       49.87       37.87      4.53 o
   5   9   9        8.29        7.17      3.17 o
   6   9   9        3.89        1.56      3.13 o
  -8  10   9       29.53       31.58      8.77 o
  -7  10   9      151.31      163.37     10.47 o
  -6  10   9       31.36       27.88      7.52 o
  -5  10   9       88.23       89.17      8.79 o
  -4  10   9       11.44       12.28      3.43 o
  -3  10   9       10.71       12.35      3.16 o
  -2  10   9      158.02      173.86      7.63 o
  -1  10   9      110.01      124.92      6.53 o
   0  10   9        2.84        2.87      2.54 o
   1  10   9        0.64        3.10      4.04 o
   2  10   9       15.01        8.32      3.53 o
   3  10   9        7.23       11.98      3.25 o
   4  10   9       35.45       39.10      4.77 o
   5  10   9      199.90      212.64      9.88 o
  -6  11   9        9.54       13.34      6.02 o
  -5  11   9        3.59       -2.12      3.85 o
  -4  11   9       28.70       25.88      4.33 o
  -3  11   9        8.06        8.83      3.17 o
  -2  11   9       77.13       79.95      8.92 o
  -1  11   9      131.19      138.85     11.03 o
   0  11   9       81.87       82.44      5.62 o
   1  11   9      161.76      154.74     11.62 o
   2  11   9       33.22       32.94      4.39 o
   3  11   9        1.50        3.81      3.09 o
   4  11   9        2.18        7.00      3.32 o
  -4  12   9       88.74      105.03     13.54 o
  -3  12   9      225.11      242.71     10.20 o
  -2  12   9      153.55      185.97     22.94 o
  -1  12   9      164.21      208.69     11.16 o
   0  12   9      102.19       96.39      7.97 o
   1  12   9       61.38       85.59      6.12 o
   2  12   9      113.14      112.47      8.94 o
   3  12   9        6.09        3.26      6.27 o
  -2  13   9       30.32       40.61      8.77 o
  -1  13   9        0.46        7.27      6.02 o
  -8   0  10      247.84      217.83     14.29 o
  -7   0  10      717.64      707.63     32.09 o
  -6   0  10      796.61      794.54     20.99 o
  -5   0  10     3197.81     2898.79     62.45 o
  -4   0  10      332.79      319.60      9.10 o
  -3   0  10      866.71      840.14     24.43 o
  -2   0  10       11.25        8.52      2.10 o
  -1   0  10       91.58      121.18      4.49 o
   0   0  10      288.20      259.66      8.09 o
   1   0  10      469.72      424.53     11.25 o
   2   0  10     1811.17     1727.22     38.51 o
   3   0  10        0.02        1.21      3.50 o
   4   0  10        1.10        2.13      2.84 o
   5   0  10     2039.62     2005.87     70.81 o
   6   0  10      442.25      390.30     15.47 o
   7   0  10      188.74      183.49     15.79 o
   8   0  10      265.32      301.30     21.56 o
   9   0  10        2.89        3.26      6.77 o
 -11   1  10      275.16      314.43     14.24 o
 -10   1  10        2.11        1.00      2.60 o
  -9   1  10       54.47       40.60      4.13 o
  -8   1  10       30.91       28.28      2.95 o
  -7   1  10        0.08       -1.36      1.36 o
  -6   1  10        9.92       12.70      1.92 o
  -5   1  10      852.51      800.83     16.96 o
  -4   1  10      388.27      366.79      7.93 o
  -3   1  10      382.93      334.99      6.47 o
  -2   1  10      956.78      958.93     17.12 o
  -1   1  10      543.17      585.26     11.13 o
   0   1  10        3.55        3.08      1.14 o
   1   1  10      310.20      329.32      6.55 o
   2   1  10     1462.18     1394.15     22.34 o
   3   1  10       45.62       44.73      2.80 o
   4   1  10      270.95      282.33      7.24 o
   5   1  10       52.31       47.57      3.71 o
   6   1  10       26.10       27.12      4.50 o
   7   1  10        3.39        5.66      3.27 o
   8   1  10       35.62       33.55      6.28 o
   9   1  10       85.33       65.18     11.66 o
 -11   2  10      129.96      139.22      8.30 o
 -10   2  10       11.42        8.35      3.74 o
  -9   2  10      109.67      110.63      5.30 o
  -8   2  10      288.38      271.82      8.21 o
  -7   2  10       19.43       18.10      2.52 o
  -6   2  10     1977.17     1865.31     32.45 o
  -5   2  10        3.55        2.13      1.70 o
  -4   2  10     2774.65     2570.23     48.43 o
  -3   2  10     1058.79      999.80     16.26 o
  -2   2  10       17.27       17.71      1.40 o
  -1   2  10       11.30        8.86      1.35 o
   0   2  10      863.08      882.29     16.05 o
   1   2  10      151.95      155.92      3.95 o
   2   2  10     1312.50     1255.91     22.57 o
   3   2  10      538.65      511.82     10.84 o
   4   2  10     1824.72     1788.56     31.67 o
   5   2  10     1059.70     1006.22     19.44 o
   6   2  10      248.98      206.72     12.33 o
   7   2  10        0.17        1.72      2.84 o
   8   2  10      375.32      367.98     24.31 o
   9   2  10       23.85       28.33      9.02 o
 -11   3  10       40.19       33.03      4.38 o
 -10   3  10       98.54      104.40      6.09 o
  -9   3  10        3.41        3.13      2.06 o
  -8   3  10      136.39      124.02      5.30 o
  -7   3  10      173.38      159.78      6.85 o
  -6   3  10      271.16      249.15      6.42 o
  -5   3  10       93.51       95.99      3.62 o
  -4   3  10       29.98       27.42      2.06 o
  -3   3  10       58.72       54.77      2.83 o
  -2   3  10      362.69      376.28      7.13 o
  -1   3  10        6.60       10.99      1.45 o
   0   3  10     1274.70     1198.99     21.18 o
   1   3  10      584.31      554.88     12.52 o
   2   3  10       19.07       24.59      2.46 o
   3   3  10       70.88       77.41      3.92 o
   4   3  10        0.21       -1.54      1.58 o
   5   3  10       23.21       24.96      3.37 o
   6   3  10      128.31      120.63      5.54 o
   7   3  10       43.36       29.16      4.04 o
   8   3  10       46.81       42.80      4.98 o
   9   3  10      398.89      425.38     25.32 o
 -11   4  10      429.30      448.19     23.56 o
 -10   4  10       54.64       66.18      5.42 o
  -9   4  10       13.83        9.91      2.97 o
  -8   4  10      330.26      308.24     10.71 o
  -7   4  10       17.93       17.14      3.15 o
  -6   4  10       95.06      102.99      4.52 o
  -5   4  10       67.70       68.75      3.14 o
  -4   4  10      135.69      135.15      4.32 o
  -3   4  10      434.68      409.78      8.77 o
  -2   4  10       48.74       51.23      2.88 o
  -1   4  10     1344.52     1334.23     21.16 o
   0   4  10       14.00       17.28      2.15 o
   1   4  10      571.26      526.45     12.15 o
   2   4  10        9.65       11.10      2.12 o
   3   4  10       58.83       56.34      3.40 o
   4   4  10      998.17      976.72     21.01 o
   5   4  10      258.98      227.26      7.72 o
   6   4  10       28.78       22.22      2.99 o
   7   4  10      110.85      123.03      5.92 o
   8   4  10       67.81       65.54      6.77 o
   9   4  10      213.87      217.58     16.79 o
 -11   5  10       15.04        8.94      4.52 o
 -10   5  10      214.82      252.86     10.39 o
  -9   5  10       33.69       29.29      4.01 o
  -8   5  10       40.45       40.58      3.49 o
  -7   5  10      706.58      655.20     15.35 o
  -6   5  10      117.84      113.35      5.63 o
  -5   5  10     1335.72     1262.39     26.73 o
  -4   5  10       51.40       52.21      4.28 o
  -3   5  10      357.35      352.35      7.97 o
  -2   5  10      504.91      407.76      8.77 o
  -1   5  10      187.76      185.71      5.90 o
   0   5  10      594.12      550.14     12.68 o
   1   5  10     1221.96     1150.54     23.65 o
   2   5  10        8.37        8.29      2.09 o
   3   5  10     2646.67     2469.16     47.72 o
   4   5  10        0.92        0.07      1.74 o
   5   5  10      188.59      169.58      8.68 o
   6   5  10       92.09      100.46      6.80 o
   7   5  10        2.84        3.08      2.29 o
   8   5  10       90.55       98.11      6.71 o
 -10   6  10      501.93      512.63     26.58 o
  -9   6  10        4.14        7.97      2.54 o
  -8   6  10       70.34       61.15      4.19 o
  -7   6  10       10.54        7.75      2.29 o
  -6   6  10      798.10      740.07     16.86 o
  -5   6  10       16.37       23.53      2.68 o
  -4   6  10      375.64      382.17     10.48 o
  -3   6  10        9.78        7.56      1.68 o
  -2   6  10      128.71      104.85      4.35 o
  -1   6  10       45.37       42.70      3.18 o
   0   6  10       65.67       67.80      3.72 o
   1   6  10      481.50      468.32     11.52 o
   2   6  10      185.37      176.82      6.20 o
   3   6  10      203.94      204.89     11.43 o
   4   6  10      529.87      495.29     14.86 o
   5   6  10       22.48       19.50      3.49 o
   6   6  10       42.48       32.47      3.56 o
   7   6  10       12.84       15.42      3.12 o
   8   6  10       23.81       20.12      3.93 o
  -9   7  10      109.55      113.17      5.81 o
  -8   7  10      224.48      230.54      8.00 o
  -7   7  10      511.27      510.54     13.19 o
  -6   7  10      147.68      130.94      5.67 o
  -5   7  10      231.62      237.89      8.83 o
  -4   7  10      106.18      100.57      5.99 o
  -3   7  10        3.81        1.86      1.81 o
  -2   7  10     1103.54     1037.47     21.84 o
  -1   7  10        1.72       -0.64      1.61 o
   0   7  10      297.98      282.95      8.12 o
   1   7  10      323.09      325.28     11.18 o
   2   7  10        1.60        0.81      2.16 o
   3   7  10      324.90      322.96     10.99 o
   4   7  10       46.95       50.36      6.14 o
   5   7  10       17.61       21.43      4.40 o
   6   7  10       33.12       30.65      4.38 o
   7   7  10      154.69      145.96      8.22 o
   8   7  10      392.90      380.26     21.81 o
  -9   8  10        5.46        2.62      3.60 o
  -8   8  10       18.20       20.56      3.34 o
  -7   8  10       20.37       14.01      2.91 o
  -6   8  10      180.28      190.43      7.12 o
  -5   8  10       77.83       71.23      4.41 o
  -4   8  10       30.12       39.81      3.96 o
  -3   8  10      167.34      147.37      6.61 o
  -2   8  10        7.17        5.85      2.12 o
  -1   8  10      500.51      453.53     11.56 o
   0   8  10      362.10      348.54      9.70 o
   1   8  10      131.52      139.11      5.72 o
   2   8  10        9.30        9.82      2.93 o
   3   8  10      141.20      146.84      7.23 o
   4   8  10        0.01       -1.21      2.22 o
   5   8  10      125.10      130.07      7.47 o
   6   8  10       33.28       36.79      4.80 o
   7   8  10      146.90      150.65     14.79 o
  -8   9  10      308.80      353.33     27.32 o
  -7   9  10       86.29       83.68      5.21 o
  -6   9  10        0.26       -2.28      2.28 o
  -5   9  10      190.61      194.28      8.34 o
  -4   9  10       73.29       80.43      5.37 o
  -3   9  10        6.62        5.26      2.66 o
  -2   9  10     1164.10     1085.00     26.97 o
  -1   9  10        1.35        1.95      2.12 o
   0   9  10      388.05      379.09     10.55 o
   1   9  10       57.11       60.45      4.80 o
   2   9  10      244.64      237.12      9.45 o
   3   9  10        3.74        7.92      3.03 o
   4   9  10      333.09      352.05     12.54 o
   5   9  10        0.39        0.10      2.97 o
   6   9  10      516.63      564.50     31.58 o
  -7  10  10       86.55       86.23     10.53 o
  -6  10  10        1.31        1.24      3.13 o
  -5  10  10      203.14      206.55      9.63 o
  -4  10  10        0.03       -2.49      2.50 o
  -3  10  10       22.07       21.94      3.66 o
  -2  10  10      327.59      302.58     10.76 o
  -1  10  10      250.53      247.77      9.56 o
   0  10  10      103.46       97.11      5.88 o
   1  10  10      134.04      122.88      6.75 o
   2  10  10        9.66        6.18      3.18 o
   3  10  10        0.52       -0.92      2.62 o
   4  10  10       34.89       38.53      5.89 o
  -5  11  10      105.96      110.75      6.90 o
  -4  11  10       47.77       57.73      5.24 o
  -3  11  10        0.59        1.05      2.75 o
  -2  11  10       67.35       85.93      6.00 o
  -1  11  10      145.68      133.80     13.29 o
   0  11  10      978.37     1044.33     26.97 o
   1  11  10       48.52       49.92      5.78 o
   2  11  10       19.84       14.10      3.66 o
   3  11  10       34.41       41.16      5.06 o
  -4  12  10        0.88        4.46      4.63 o
  -3  12  10       95.02      114.97      9.20 o
  -2  12  10       16.18       15.00      7.02 o
  -1  12  10       98.66       86.53      7.62 o
   0  12  10        6.21        6.27      6.52 o
   1  12  10       94.14       77.20      8.77 o
   2  12  10        6.77        5.26      6.02 o
 -11   1  11       71.83       76.59      5.86 o
 -10   1  11      904.00      867.02     38.23 o
  -9   1  11       49.02       47.86      4.45 o
  -8   1  11      265.93      252.68      7.87 o
  -7   1  11      212.65      204.55      6.66 o
  -6   1  11     4575.43     4270.83     64.37 o
  -5   1  11       29.49       29.24      2.62 o
  -4   1  11      555.27      553.47     11.07 o
  -3   1  11       46.23       54.78      2.61 o
  -2   1  11     1058.36     1016.88     20.62 o
  -1   1  11      267.04      261.13      6.07 o
   0   1  11      353.84      314.11      7.02 o
   1   1  11      591.35      600.92     10.73 o
   2   1  11      311.62      316.09     10.28 o
   3   1  11     1197.85     1184.64     21.85 o
   4   1  11     1145.72     1204.22     25.38 o
   5   1  11       88.28       90.49      5.25 o
   6   1  11      524.95      544.83     16.48 o
   7   1  11      324.00      356.76     12.89 o
   8   1  11      353.57      361.21     17.28 o
   9   1  11       91.71       89.49     13.29 o
 -11   2  11       50.90       65.35      7.02 o
 -10   2  11      162.82      160.88      7.60 o
  -9   2  11       54.76       58.25      5.32 o
  -8   2  11       24.79       16.84      2.64 o
  -7   2  11       56.79       57.01      4.52 o
  -6   2  11       29.54       33.76      3.29 o
  -5   2  11     2990.80     2772.18     60.91 o
  -4   2  11       86.32       87.63      3.42 o
  -3   2  11       11.99       12.95      1.68 o
  -2   2  11       18.66       16.64      1.65 o
  -1   2  11      322.35      347.89      7.57 o
   0   2  11       18.53       17.53      2.65 o
   1   2  11      330.04      342.28      8.79 o
   2   2  11     3721.28     3720.56     69.73 o
   3   2  11       92.22       93.01      4.09 o
   4   2  11      115.45      117.11      6.47 o
   5   2  11        4.60        5.67      2.28 o
   6   2  11       97.71       84.89      6.02 o
   7   2  11        0.03       -0.24      2.93 o
   8   2  11      114.24       98.76     13.03 o
 -11   3  11        0.58        5.79      6.77 o
 -10   3  11       14.96       12.35      4.15 o
  -9   3  11       67.41       67.81      4.40 o
  -8   3  11        4.71        2.38      3.57 o
  -7   3  11      735.48      680.61     26.48 o
  -6   3  11      118.50       99.24      4.74 o
  -5   3  11        6.16        1.04      2.17 o
  -4   3  11     1263.96     1233.51     24.85 o
  -3   3  11       54.76       63.56      2.53 o
  -2   3  11     1216.70     1138.28     18.38 o
  -1   3  11       10.22        7.82      1.93 o
   0   3  11        9.68        6.29      1.79 o
   1   3  11     1067.26     1039.54     21.54 o
   2   3  11     1787.80     1708.82     33.80 o
   3   3  11       15.85       15.42      2.40 o
   4   3  11       58.27       53.14      4.49 o
   5   3  11        0.01        0.30      2.16 o
   6   3  11      649.19      618.72     21.96 o
   7   3  11        1.08        1.41      2.84 o
   8   3  11        1.89        1.37      3.81 o
 -11   4  11       92.54       78.96      9.78 o
 -10   4  11      117.90      129.25      7.32 o
  -9   4  11      416.18      394.24     13.11 o
  -8   4  11      191.68      174.65      7.79 o
  -7   4  11        8.35        5.98      2.51 o
  -6   4  11      261.63      238.39      8.72 o
  -5   4  11       32.79       29.20      2.36 o
  -4   4  11       81.75       74.80      3.23 o
  -3   4  11      324.56      276.36      7.53 o
  -2   4  11        2.30        3.72      1.18 o
  -1   4  11      558.97      479.69      9.83 o
   0   4  11      116.19      111.74      4.52 o
   1   4  11       26.84       28.73      2.77 o
   2   4  11     2343.75     2242.44     43.55 o
   3   4  11        2.51        0.26      2.35 o
   4   4  11      108.14      116.04      6.17 o
   5   4  11        6.58        2.84      2.12 o
   6   4  11        1.18        2.03      2.26 o
   7   4  11      444.07      418.30     14.81 o
   8   4  11      119.43      109.89      7.09 o
 -10   5  11       46.30       41.06      6.39 o
  -9   5  11        7.49        8.54      2.95 o
  -8   5  11      503.61      471.77     14.69 o
  -7   5  11      129.46      129.29      6.66 o
  -6   5  11      462.51      463.36     16.75 o
  -5   5  11      335.57      320.94      8.85 o
  -4   5  11      766.13      721.89     14.25 o
  -3   5  11       13.36        6.50      1.63 o
  -2   5  11     1378.36     1342.73     21.62 o
  -1   5  11      175.55      169.76      5.67 o
   0   5  11      807.62      745.34     16.47 o
   1   5  11      330.93      325.79      8.86 o
   2   5  11      160.25      146.21      5.56 o
   3   5  11       77.94       79.34      4.25 o
   4   5  11      125.41      106.70      6.34 o
   5   5  11       44.13       48.95      4.57 o
   6   5  11      499.89      476.29     20.02 o
   7   5  11      311.37      279.20      9.42 o
   8   5  11       37.37       33.61      5.40 o
 -10   6  11      111.19      117.28      8.79 o
  -9   6  11      132.37      131.86      7.48 o
  -8   6  11      420.02      398.55     13.36 o
  -7   6  11       89.48       96.03      4.91 o
  -6   6  11      462.83      440.88     18.24 o
  -5   6  11      953.82      928.92     20.17 o
  -4   6  11      195.05      173.38      5.35 o
  -3   6  11      403.34      373.09     11.04 o
  -2   6  11     1141.52     1034.60     21.72 o
  -1   6  11      127.40      132.17      5.15 o
   0   6  11      458.44      422.23     10.73 o
   1   6  11        8.58        5.92      2.01 o
   2   6  11      245.30      229.58      7.38 o
   3   6  11        5.93        7.18      2.65 o
   4   6  11      201.02      190.31      8.29 o
   5   6  11      112.68      120.84      6.89 o
   6   6  11       76.12       78.41      6.04 o
   7   6  11      191.64      172.03      8.83 o
  -9   7  11        8.39        7.54      3.32 o
  -8   7  11       14.61       15.21      3.05 o
  -7   7  11        5.08        2.75      2.52 o
  -6   7  11       42.17       45.79      3.78 o
  -5   7  11       21.48       28.10      3.13 o
  -4   7  11       19.59       20.29      3.14 o
  -3   7  11      296.21      269.15      7.98 o
  -2   7  11       63.14       45.01      3.30 o
  -1   7  11        7.80        6.74      2.13 o
   0   7  11        0.29        0.95      1.87 o
   1   7  11       89.49       90.61      4.57 o
   2   7  11      189.84      179.27      7.65 o
   3   7  11       46.31       51.56      4.57 o
   4   7  11      181.75      168.86      7.95 o
   5   7  11       11.76       15.51      3.77 o
   6   7  11        7.09        7.59      3.24 o
   7   7  11      148.55      134.86     13.79 o
  -9   8  11       51.69       44.62      7.77 o
  -8   8  11       59.67       53.01      8.79 o
  -7   8  11       61.38       65.64      4.65 o
  -6   8  11      148.08      149.96      7.02 o
  -5   8  11      161.88      150.27      8.30 o
  -4   8  11      142.89      155.86      7.09 o
  -3   8  11      188.58      171.74     11.40 o
  -2   8  11      398.60      345.39      9.63 o
  -1   8  11      529.29      501.49     12.63 o
   0   8  11      510.65      515.68     12.96 o
   1   8  11       18.14       22.22      4.71 o
   2   8  11      143.03      136.22      6.89 o
   3   8  11       80.55       82.10      5.68 o
   4   8  11        1.54       -1.03      2.54 o
   5   8  11      414.10      460.82     18.40 o
   6   8  11       58.51       51.96      5.54 o
  -8   9  11       19.12       19.16      5.10 o
  -7   9  11       30.55       42.15      4.19 o
  -6   9  11       18.69       13.26      3.49 o
  -5   9  11       32.31       24.76      4.24 o
  -4   9  11        0.01       -0.05      2.58 o
  -3   9  11        0.01       -2.21      2.21 o
  -2   9  11      104.26       89.93      6.72 o
  -1   9  11       97.73      100.51      5.75 o
   0   9  11        2.42        5.46      2.50 o
   1   9  11       11.24       13.96      4.09 o
   2   9  11      136.54      130.33      9.10 o
   3   9  11       10.25        2.57      2.89 o
   4   9  11        4.35        2.13      2.76 o
   5   9  11       41.72       51.05      5.57 o
  -6  10  11      114.19      113.01      6.98 o
  -5  10  11        2.73        1.83      2.93 o
  -4  10  11       12.31       14.39      3.60 o
  -3  10  11      148.75      155.16      7.55 o
  -2  10  11       37.00       43.27      7.25 o
  -1  10  11      214.92      239.89      9.63 o
   0  10  11      145.18      147.01      7.33 o
   1  10  11       31.78       20.81      3.75 o
   2  10  11      235.96      226.82      9.65 o
   3  10  11       98.89       96.78      6.70 o
   4  10  11       15.84       15.79      7.02 o
  -5  11  11      132.04      146.14     13.03 o
  -4  11  11       10.55       17.00      4.01 o
  -3  11  11      164.67      167.58     11.02 o
  -2  11  11       10.02       16.17      3.93 o
  -1  11  11      109.84      108.69      8.15 o
   0  11  11       41.40       51.04      5.40 o
   1  11  11        3.38       -0.32      2.90 o
   2  11  11        8.02       13.34      4.87 o
  -3  12  11      103.10      137.44     10.28 o
  -2  12  11       74.35       54.90      9.53 o
   1  12  11      123.90      139.62     13.79 o
 -10   0  12       10.11        2.28      3.18 o
  -9   0  12      311.61      316.16     13.29 o
  -8   0  12      219.35      234.99      8.77 o
  -7   0  12        9.01        4.47      2.35 o
  -6   0  12     1091.37     1024.64     24.72 o
  -5   0  12     1061.04      997.44     25.71 o
  -4   0  12       57.74       48.55      5.77 o
  -3   0  12     1260.29     1149.37     33.59 o
  -2   0  12      483.35      456.07     15.19 o
  -1   0  12       78.49       56.58      4.46 o
   0   0  12        2.76       -1.95      1.95 o
   1   0  12     3148.54     3004.73     79.81 o
   2   0  12      456.28      485.08     13.27 o
   3   0  12      123.10      129.66     13.16 o
   4   0  12      393.35      404.62     26.57 o
   5   0  12     1931.69     2016.88     57.69 o
   6   0  12       77.47       89.20      7.65 o
   7   0  12       67.60       36.85      8.77 o
   8   0  12      746.64      798.62     41.61 o
 -10   1  12       32.24       39.82      7.14 o
  -9   1  12       93.04       99.09      7.31 o
  -8   1  12        9.47        7.16      1.97 o
  -7   1  12       21.08       23.80      2.26 o
  -6   1  12        3.62        2.95      1.46 o
  -5   1  12      335.58      313.04      7.54 o
  -4   1  12      525.63      502.91     10.42 o
  -3   1  12      640.19      590.34     13.25 o
  -2   1  12       10.12       13.36      2.42 o
  -1   1  12       10.08       10.17      1.80 o
   0   1  12        4.46        3.46      1.43 o
   1   1  12        6.35        6.77      2.43 o
   2   1  12      158.09      158.95      5.73 o
   3   1  12      625.01      627.40     13.07 o
   4   1  12        7.78        8.70      2.47 o
   5   1  12       58.93       61.57      4.37 o
   6   1  12      138.82      146.32     14.96 o
   7   1  12       75.16       84.90     10.53 o
   8   1  12        4.33       -2.05      4.78 o
 -10   2  12       11.71       24.94      3.90 o
  -9   2  12       28.08       22.29      3.11 o
  -8   2  12       89.24       87.08      5.17 o
  -7   2  12       43.22       41.63      4.70 o
  -6   2  12      814.71      781.98     15.41 o
  -5   2  12       71.70       82.22      3.59 o
  -4   2  12     1527.74     1410.48     25.04 o
  -3   2  12      460.76      435.31      9.20 o
  -2   2  12       12.74       20.78      2.19 o
  -1   2  12      124.48      102.78      3.62 o
   0   2  12      194.34      213.55      5.67 o
   1   2  12      312.94      321.48      8.67 o
   2   2  12      787.85      781.18     17.22 o
   3   2  12      502.22      527.80     12.86 o
   4   2  12      812.51      779.02     15.86 o
   5   2  12      731.45      778.11     18.29 o
   6   2  12        7.82        2.83      3.07 o
   7   2  12        1.61        1.05      3.71 o
   8   2  12      155.72      196.27     18.30 o
 -10   3  12      404.20      440.17     23.81 o
  -9   3  12        3.94        2.44      2.76 o
  -8   3  12        2.30       -0.75      2.21 o
  -7   3  12       19.08       16.31      3.17 o
  -6   3  12      280.83      249.66      7.70 o
  -5   3  12      287.40      267.06      9.05 o
  -4   3  12       47.63       50.52      2.83 o
  -3   3  12      172.93      175.04      4.96 o
  -2   3  12       67.05       48.85      2.57 o
  -1   3  12      269.16      244.59      6.06 o
   0   3  12       73.06       68.17      3.63 o
   1   3  12        9.42        4.68      1.88 o
   2   3  12      829.21      806.26     17.78 o
   3   3  12      181.14      179.57      6.38 o
   4   3  12      195.19      196.29      6.96 o
   5   3  12        0.58        0.72      2.41 o
   6   3  12      122.16      114.49     10.56 o
   7   3  12      182.61      204.24      9.38 o
   8   3  12        9.24       12.21      4.87 o
 -10   4  12       12.22       18.74      4.42 o
  -9   4  12       27.21       28.63      4.21 o
  -8   4  12      105.28      100.51      6.20 o
  -7   4  12       48.00       36.44      3.94 o
  -6   4  12     1212.36     1169.65     28.72 o
  -5   4  12      286.13      276.18      8.15 o
  -4   4  12        0.30       -2.22      2.36 o
  -3   4  12      760.57      737.47     12.91 o
  -2   4  12       27.30       31.02      1.97 o
  -1   4  12        5.98        9.98      2.13 o
   0   4  12      819.33      762.47     16.75 o
   1   4  12      164.09      177.94      6.13 o
   2   4  12      210.82      220.88      7.16 o
   3   4  12     1276.67     1210.80     25.53 o
   4   4  12      289.29      291.55     10.52 o
   5   4  12      552.03      515.81     15.66 o
   6   4  12       24.40       28.51      5.31 o
   7   4  12      132.88      101.94      8.74 o
   8   4  12        0.05        0.21      3.71 o
 -10   5  12       64.69       49.33      6.32 o
  -9   5  12       42.28       26.17      4.21 o
  -8   5  12       21.33       16.68      3.53 o
  -7   5  12      110.13       96.03      5.92 o
  -6   5  12       38.54       40.47      4.08 o
  -5   5  12      180.70      187.85      6.44 o
  -4   5  12      135.28      133.62      4.57 o
  -3   5  12      205.54      171.38      5.08 o
  -2   5  12      232.04      190.84      7.16 o
  -1   5  12      459.43      490.83     11.88 o
   0   5  12      134.09      135.13      7.60 o
   1   5  12     1273.38     1216.22     25.31 o
   2   5  12       20.86       18.71      2.65 o
   3   5  12       95.97       93.39      4.81 o
   4   5  12      111.89      126.70      6.88 o
   5   5  12      297.23      266.92     10.36 o
   6   5  12       82.50       86.57      6.20 o
   7   5  12        7.83       12.25      4.78 o
  -9   6  12       36.75       31.45      5.17 o
  -8   6  12      200.90      185.35     11.49 o
  -7   6  12        0.09       -1.51      2.43 o
  -6   6  12      661.03      632.92     15.19 o
  -5   6  12       92.78       91.43      4.56 o
  -4   6  12       18.48       17.65      2.22 o
  -3   6  12       51.73       58.48      6.21 o
  -2   6  12      518.95      471.28     11.74 o
  -1   6  12      151.03      126.40      5.19 o
   0   6  12      295.24      303.50      9.13 o
   1   6  12      166.38      163.64      6.10 o
   2   6  12       75.50       82.01      4.54 o
   3   6  12      475.16      450.41     14.03 o
   4   6  12      176.92      180.78      8.29 o
   5   6  12      110.49       90.58      6.16 o
   6   6  12       19.59       27.04      4.37 o
   7   6  12        2.12       11.53      5.77 o
  -9   7  12       89.30       75.62     13.66 o
  -8   7  12      109.98      109.24      7.02 o
  -7   7  12       91.60       76.23      5.78 o
  -6   7  12       50.02       57.72      4.14 o
  -5   7  12      268.90      262.81      8.83 o
  -4   7  12        5.94        1.47      2.42 o
  -3   7  12        1.71        1.51      1.93 o
  -2   7  12      302.43      286.07      8.49 o
  -1   7  12       12.81       11.00      2.33 o
   0   7  12      113.80       99.01      4.90 o
   1   7  12      389.94      381.85     10.61 o
   2   7  12      846.28      816.25     21.75 o
   3   7  12      295.48      282.74     10.56 o
   4   7  12       19.20       25.61      4.00 o
   5   7  12       22.89       19.59      3.99 o
   6   7  12      826.40      897.12     30.84 o
  -8   8  12        0.00        1.86      3.89 o
  -7   8  12      226.18      248.25      8.75 o
  -6   8  12       15.22       21.68      4.88 o
  -5   8  12      336.68      354.51     16.05 o
  -4   8  12      214.46      226.04      8.87 o
  -3   8  12       28.64       32.00      7.90 o
  -2   8  12       95.26      103.80      5.07 o
  -1   8  12       56.64       62.32      4.05 o
   0   8  12       59.79       59.09      4.05 o
   1   8  12       89.34       97.20      7.46 o
   2   8  12       11.66       13.49      3.32 o
   3   8  12      102.79       94.64      6.32 o
   4   8  12        1.99        0.71      2.80 o
   5   8  12        4.06       11.84      3.64 o
  -7   9  12      345.11      351.94     20.55 o
  -6   9  12       11.34        6.07      3.42 o
  -5   9  12      155.91      164.12      8.01 o
  -4   9  12       10.67       10.32      3.11 o
  -3   9  12        0.72        0.76      3.31 o
  -2   9  12       95.48      100.19      8.08 o
  -1   9  12       70.55       90.91      9.70 o
   0   9  12       54.21       48.76      4.11 o
   1   9  12      142.75      141.84      7.27 o
   2   9  12      125.42      115.77      6.85 o
   3   9  12      142.91      145.06      7.86 o
   4   9  12       11.53       14.97      3.89 o
  -6  10  12        0.55        1.12      5.64 o
  -5  10  12      102.24      115.87      7.02 o
  -4  10  12      288.51      298.28     11.21 o
  -3  10  12        1.48        2.08      2.85 o
  -2  10  12       16.89       22.67      3.97 o
  -1  10  12       22.14       28.76      4.15 o
   0  10  12       58.10       54.65      5.05 o
   1  10  12       27.77       24.54      4.08 o
   2  10  12        3.04        2.82      3.18 o
   3  10  12       10.32       10.28      6.52 o
  -4  11  12      169.85      185.51     11.46 o
  -3  11  12       23.01       25.99      4.36 o
  -2  11  12      483.84      544.49     16.98 o
  -1  11  12      280.55      287.60     19.55 o
   0  11  12      127.05      145.67      7.90 o
   1  11  12       19.28       34.84      8.27 o
 -10   1  13       25.17       22.01      3.48 o
  -9   1  13      102.42      104.24      5.32 o
  -8   1  13      317.00      312.87      8.24 o
  -7   1  13      972.96      933.47     16.51 o
  -6   1  13      322.90      296.91      7.58 o
  -5   1  13      371.89      386.29      8.87 o
  -4   1  13      369.41      369.30      9.49 o
  -3   1  13      371.39      405.46     10.10 o
  -2   1  13      828.84      723.94     15.84 o
  -1   1  13       84.63       80.55      3.74 o
   0   1  13        4.13        9.48      1.98 o
   1   1  13      482.29      505.62     14.12 o
   2   1  13     1253.15     1294.44     26.67 o
   3   1  13       16.66       15.77      3.12 o
   4   1  13      213.55      234.30      9.35 o
   5   1  13      529.96      589.41     15.16 o
   6   1  13      101.71      104.26      6.89 o
   7   1  13      206.79      211.23     15.92 o
   8   1  13      150.35      138.37     15.54 o
 -10   2  13      358.19      377.83     15.24 o
  -9   2  13        0.03        2.74      3.19 o
  -8   2  13      540.77      514.14     13.08 o
  -7   2  13        6.90        6.14      2.21 o
  -6   2  13       85.96       76.00      3.69 o
  -5   2  13      617.74      591.42     12.25 o
  -4   2  13      233.33      209.33      5.76 o
  -3   2  13      137.62      109.74      4.50 o
  -2   2  13      211.08      187.03      5.99 o
  -1   2  13       10.60       14.09      2.06 o
   0   2  13        0.03        0.98      2.18 o
   1   2  13      225.80      242.77      7.41 o
   2   2  13      268.65      282.53      8.39 o
   3   2  13        0.20       -0.78      1.95 o
   4   2  13      124.39      131.99      7.54 o
   5   2  13        1.67        0.08      3.53 o
   6   2  13      100.79      114.17      8.71 o
   7   2  13        5.53        5.77      5.77 o
   8   2  13        2.63        5.77      6.27 o
 -10   3  13        1.81        1.73      5.26 o
  -9   3  13      625.11      631.22     18.50 o
  -8   3  13        3.85        4.09      2.68 o
  -7   3  13      296.29      310.87     13.24 o
  -6   3  13        0.03       -0.32      1.58 o
  -5   3  13       33.90       30.69      2.55 o
  -4   3  13     1551.84     1497.87     26.64 o
  -3   3  13        0.08       -0.89      1.31 o
  -2   3  13        0.07       -0.11      1.74 o
  -1   3  13     1120.59     1103.89     26.75 o
   0   3  13      266.26      244.32      7.34 o
   1   3  13     1186.59     1180.38     24.64 o
   2   3  13      149.36      156.87      5.99 o
   3   3  13      200.85      209.58     10.82 o
   4   3  13     1169.37     1186.62     25.49 o
   5   3  13       13.14       19.70      4.61 o
   6   3  13        8.91        6.52      5.01 o
   7   3  13      303.99      338.11     16.00 o
 -10   4  13      127.88      124.58     14.04 o
  -9   4  13        6.10        1.70      3.74 o
  -8   4  13       68.69       72.65      7.34 o
  -7   4  13       25.44       21.53      3.47 o
  -6   4  13      293.78      286.26     10.18 o
  -5   4  13       22.16       21.23      2.61 o
  -4   4  13       21.00       22.17      2.27 o
  -3   4  13      415.57      365.79      8.32 o
  -2   4  13       68.54       39.15      3.01 o
  -1   4  13      213.26      198.23      6.50 o
   0   4  13       77.36       83.84      4.22 o
   1   4  13       41.36       34.22      3.11 o
   2   4  13      302.09      314.75      9.20 o
   3   4  13      202.75      184.58      6.87 o
   4   4  13       17.67       16.13      3.36 o
   5   4  13       81.54      101.38      6.45 o
   6   4  13      101.72      101.62      8.58 o
   7   4  13      259.06      268.86     20.93 o
  -9   5  13      164.87      172.66      8.65 o
  -8   5  13       20.80       17.39      3.67 o
  -7   5  13       83.10       90.08      6.48 o
  -6   5  13      108.10       95.29      7.10 o
  -5   5  13      158.17      166.89      8.52 o
  -4   5  13      164.75      155.50      5.02 o
  -3   5  13       18.50       23.19      2.71 o
  -2   5  13       45.73       30.75      2.87 o
  -1   5  13      299.88      299.98      8.55 o
   0   5  13      463.84      446.05     11.39 o
   1   5  13      420.01      405.26     10.77 o
   2   5  13      174.07      179.84      6.66 o
   3   5  13      133.43      133.17      7.66 o
   4   5  13       23.43       26.60      4.31 o
   5   5  13        0.32        0.79      2.72 o
   6   5  13       73.00       86.46     11.03 o
  -9   6  13        0.03        0.18      3.01 o
  -8   6  13      256.11      236.48      9.96 o
  -7   6  13      211.60      204.31      9.57 o
  -6   6  13       30.33       31.76      4.05 o
  -5   6  13      107.29      103.42      5.94 o
  -4   6  13       26.55       24.81      3.51 o
  -3   6  13      473.22      459.50     11.70 o
  -2   6  13        2.17        1.75      1.90 o
  -1   6  13        0.03       -0.87      1.83 o
   0   6  13     1009.38      943.91     20.70 o
   1   6  13       80.56       70.58      4.27 o
   2   6  13      640.25      618.44     15.12 o
   3   6  13      161.79      165.11      7.75 o
   4   6  13       14.21       12.23      3.32 o
   5   6  13      298.08      318.48     17.99 o
   6   6  13       57.88       50.49      5.40 o
  -8   7  13       66.37       61.98      5.78 o
  -7   7  13      568.88      556.55     17.00 o
  -6   7  13       11.12        8.23      3.02 o
  -5   7  13      207.26      201.43      8.95 o
  -4   7  13       42.56       49.90      4.35 o
  -3   7  13        4.69        6.01      2.21 o
  -2   7  13       21.44       16.90      2.74 o
  -1   7  13      180.35      158.26      6.11 o
   0   7  13       61.60       71.49      4.35 o
   1   7  13      181.33      171.47      6.73 o
   2   7  13      108.33      102.90      8.18 o
   3   7  13        0.56        0.06      2.88 o
   4   7  13       11.61       15.10      3.74 o
   5   7  13        5.28        6.71      3.53 o
   6   7  13       61.45       84.47     11.28 o
  -8   8  13      134.67      125.08     13.29 o
  -7   8  13       19.65       18.31      7.39 o
  -6   8  13      522.70      543.14     16.51 o
  -5   8  13       85.16       88.72      5.95 o
  -4   8  13       62.55       84.05      5.61 o
  -3   8  13      171.94      167.44      7.74 o
  -2   8  13        0.62        4.17      2.30 o
  -1   8  13       57.52       75.94      4.61 o
   0   8  13      133.54      134.52      6.03 o
   1   8  13       75.87       99.24      9.34 o
   2   8  13       42.23       36.16      4.52 o
   3   8  13       83.12       89.84      6.41 o
   4   8  13        9.07        8.45      3.47 o
  -6   9  13        0.15        3.99      3.71 o
  -5   9  13        4.10        7.04      3.72 o
  -4   9  13       45.39       43.05      4.57 o
  -3   9  13        0.28       -2.53      2.53 o
  -2   9  13      178.58      200.48      8.75 o
  -1   9  13       38.76       39.96      3.75 o
   0   9  13       28.78       38.87      4.34 o
   1   9  13      158.70      198.23      8.92 o
   2   9  13        2.18        1.94      2.90 o
   3   9  13       17.60       20.86      4.09 o
  -5  10  13      157.80      171.71     10.01 o
  -4  10  13       19.10       26.36      4.35 o
  -3  10  13      192.85      206.50     13.60 o
  -2  10  13        5.11        7.67      3.39 o
  -1  10  13      159.37      186.26      8.80 o
   0  10  13       36.48       37.99      4.62 o
   1  10  13      219.88      206.14      9.36 o
   2  10  13       29.68       33.84      8.52 o
  -2  11  13       66.73       67.93     11.28 o
   0  11  13        0.19        2.51      5.77 o
  -9   0  14      246.71      266.96     24.94 o
  -8   0  14      372.42      364.54     11.95 o
  -7   0  14       42.90       45.66      4.16 o
  -6   0  14      765.26      720.74     23.38 o
  -5   0  14     2840.84     2757.54     74.86 o
  -4   0  14      855.88      808.61     25.12 o
  -3   0  14      164.56      163.13     14.79 o
  -2   0  14       27.95       42.53      4.26 o
  -1   0  14      507.89      441.84     15.38 o
   0   0  14      343.29      347.44     12.92 o
   1   0  14      227.21      199.53     14.29 o
   2   0  14     2112.20     2064.99     83.22 o
   3   0  14     3319.47     3540.92    136.61 o
   4   0  14       12.53       11.03      6.02 o
   5   0  14      501.03      607.87     31.33 o
   6   0  14      614.67      716.93     25.77 o
   7   0  14       20.57       37.60      9.78 o
  -9   1  14        0.73       -0.54      2.14 o
  -8   1  14       21.81       26.28      3.22 o
  -7   1  14       38.94       36.27      3.04 o
  -6   1  14       71.83       72.17      3.71 o
  -5   1  14      145.08      142.24      5.60 o
  -4   1  14      118.59      116.12      4.87 o
  -3   1  14      177.99      134.89      5.15 o
  -2   1  14        0.26       -0.27      1.95 o
  -1   1  14       96.10       83.68      4.02 o
   0   1  14      147.51      141.89      6.38 o
   1   1  14       44.85       44.33      3.87 o
   2   1  14        5.58        4.49      3.35 o
   3   1  14      169.22      173.61      9.74 o
   4   1  14       17.17       12.80      3.45 o
   5   1  14        3.70        2.14      4.81 o
   6   1  14        0.27        0.76      4.07 o
   7   1  14       13.90        8.02      7.52 o
  -9   2  14       16.32       17.66      3.22 o
  -8   2  14      184.08      179.19      6.85 o
  -7   2  14       76.54       80.02      4.52 o
  -6   2  14       13.95        9.85      2.10 o
  -5   2  14      708.03      692.59     14.07 o
  -4   2  14        0.47       -0.11      1.68 o
  -3   2  14       22.85       30.00      2.74 o
  -2   2  14       34.46       44.35      3.11 o
  -1   2  14        1.59       -0.12      1.93 o
   0   2  14      191.77      197.98     10.65 o
   1   2  14      132.34      140.82      6.55 o
   2   2  14       51.48       59.45      4.95 o
   3   2  14      673.95      729.03     20.11 o
   4   2  14        5.44        9.32      3.32 o
   5   2  14      343.73      385.75     21.56 o
   6   2  14       15.65       12.92      4.85 o
   7   2  14        0.09        5.51      4.79 o
  -9   3  14       73.64       75.05      7.10 o
  -8   3  14       48.40       45.07      3.96 o
  -7   3  14        0.24        2.59      1.97 o
  -6   3  14     1397.33     1378.76     25.37 o
  -5   3  14      389.37      394.86      9.44 o
  -4   3  14       58.21       63.21      3.25 o
  -3   3  14      298.65      260.98      7.66 o
  -2   3  14      286.65      250.80      7.36 o
  -1   3  14      102.67      107.83      5.70 o
   0   3  14        0.72        1.34      2.12 o
   1   3  14      268.03      280.11      8.46 o
   2   3  14      144.58      156.82      6.23 o
   3   3  14      288.77      291.49      9.06 o
   4   3  14      348.94      381.68     12.95 o
   5   3  14        7.32       11.96      4.46 o
   6   3  14       69.01       75.47      7.89 o
   7   3  14      157.84      176.47     15.79 o
  -9   4  14       90.03       94.97      7.14 o
  -8   4  14       22.53       16.59      4.67 o
  -7   4  14       69.73       71.70      8.52 o
  -6   4  14      278.24      264.93      8.32 o
  -5   4  14      982.06     1001.53     19.20 o
  -4   4  14      241.35      232.99      6.42 o
  -3   4  14      999.11      951.58     24.14 o
  -2   4  14      440.11      411.10     12.71 o
  -1   4  14       26.63       17.85      5.19 o
   0   4  14      201.91      211.46      9.41 o
   1   4  14       39.90       45.23      3.58 o
   2   4  14      330.54      335.74      9.82 o
   3   4  14      593.66      622.60     17.26 o
   4   4  14       70.65       68.34      5.41 o
   5   4  14      510.57      516.39     20.37 o
   6   4  14        0.54        1.23      4.10 o
  -9   5  14      162.08      182.40     11.50 o
  -8   5  14       57.49       53.32      5.29 o
  -7   5  14       18.08       18.89      3.67 o
  -6   5  14      445.67      426.19     16.99 o
  -5   5  14        0.11        0.23      1.92 o
  -4   5  14       20.71       17.36      3.28 o
  -3   5  14        0.53       -1.09      2.13 o
  -2   5  14       11.42        3.06      2.50 o
  -1   5  14      897.21      892.95     19.74 o
   0   5  14        0.12       -0.29      2.13 o
   1   5  14       61.90       59.35      6.22 o
   2   5  14       21.18       20.33      5.43 o
   3   5  14      401.10      422.89     13.73 o
   4   5  14       25.78       29.43      4.15 o
   5   5  14      183.81      199.29     10.28 o
   6   5  14        0.39       -1.75      5.77 o
  -8   6  14       34.53       31.61      6.74 o
  -7   6  14      161.29      166.14     18.15 o
  -6   6  14      135.04      141.79      7.32 o
  -5   6  14       14.06       10.53      4.39 o
  -4   6  14       85.49       83.84      5.60 o
  -3   6  14      125.37      118.21      6.40 o
  -2   6  14       60.69       48.95      5.35 o
  -1   6  14       28.54       29.40      3.16 o
   0   6  14      214.10      219.17      7.51 o
   1   6  14       46.30       51.35      3.94 o
   2   6  14      481.48      510.07     13.41 o
   3   6  14       88.29       91.26      6.17 o
   4   6  14        0.05        0.75      2.90 o
   5   6  14       16.96       23.07      4.32 o
  -8   7  14       87.28       79.71     10.78 o
  -7   7  14        9.21        4.95      3.52 o
  -6   7  14      116.70      131.31      9.20 o
  -5   7  14       29.91       27.49      5.28 o
  -4   7  14      536.29      530.33     19.94 o
  -3   7  14       17.93       16.38      2.89 o
  -2   7  14       20.42       20.86      3.31 o
  -1   7  14      576.38      593.43     14.71 o
   0   7  14       88.85       98.33      5.22 o
   1   7  14      307.58      318.34      9.83 o
   2   7  14      147.49      160.36      7.91 o
   3   7  14       58.88       57.52      5.33 o
   4   7  14      121.50      134.61      7.81 o
   5   7  14       20.46       27.57      7.77 o
  -6   8  14      421.18      479.99     44.24 o
  -5   8  14      135.94      151.52      9.94 o
  -4   8  14      275.12      286.25     10.67 o
  -3   8  14       83.75       88.86      5.92 o
  -2   8  14      385.34      402.45     11.35 o
  -1   8  14       19.58       16.26      3.02 o
   0   8  14        5.59        7.65      2.69 o
   1   8  14      531.49      539.51     27.69 o
   2   8  14        1.20        0.36      2.83 o
   3   8  14      251.32      251.41     10.71 o
  -5   9  14      153.15      161.33      9.55 o
  -4   9  14      128.75      123.93      7.11 o
  -3   9  14       30.94       25.88      4.74 o
  -2   9  14      108.19      113.00     10.29 o
  -1   9  14      476.75      484.35     15.54 o
   0   9  14       80.22       88.52      8.69 o
   1   9  14      374.45      396.08     13.69 o
   2   9  14       16.77        9.48      4.52 o
  -4  10  14        6.20        2.51      5.51 o
  -3  10  14        3.15        4.71      5.26 o
  -2  10  14       40.10       36.04      5.83 o
  -1  10  14        2.65        2.01      4.76 o
   0  10  14       30.08       31.35      7.39 o
  -9   1  15     1001.97     1043.28     26.58 o
  -8   1  15       61.76       60.84      4.37 o
  -7   1  15      582.00      608.59     13.29 o
  -6   1  15      139.81      145.27      5.97 o
  -5   1  15       39.78       42.86      4.67 o
  -4   1  15      455.51      449.64     11.46 o
  -3   1  15       78.33       93.72      5.07 o
  -2   1  15       11.20        6.70      3.04 o
  -1   1  15      328.06      350.67      9.43 o
   0   1  15       23.42       21.16      3.16 o
   1   1  15      476.45      493.76     14.54 o
   2   1  15      405.81      410.93     16.48 o
   3   1  15        6.27       -0.90      3.45 o
   4   1  15       61.33       61.83      6.65 o
   5   1  15      114.41      116.00      8.69 o
   6   1  15       13.78       21.81      7.52 o
  -9   2  15       19.35       16.28      3.25 o
  -8   2  15        0.01       -1.29      2.11 o
  -7   2  15        1.40        0.06      2.03 o
  -6   2  15       63.11       57.23      3.49 o
  -5   2  15       11.92       12.00      2.48 o
  -4   2  15        0.68       -1.16      1.74 o
  -3   2  15       75.57       79.54      4.10 o
  -2   2  15      242.56      219.90      8.74 o
  -1   2  15        0.75        1.58      2.16 o
   0   2  15      155.40      148.23      6.85 o
   1   2  15       97.90      101.94      5.82 o
   2   2  15      122.34      121.78      6.48 o
   3   2  15       22.20       22.74      4.79 o
   4   2  15      201.99      239.90     12.40 o
   5   2  15        0.62        1.16      4.07 o
   6   2  15        3.67        1.31      4.63 o
  -9   3  15      119.90      108.54     13.03 o
  -8   3  15        0.69        1.44      2.84 o
  -7   3  15      616.32      630.06     15.35 o
  -6   3  15      216.68      233.18      6.87 o
  -5   3  15       10.08        6.07      1.99 o
  -4   3  15       86.56       86.36      4.49 o
  -3   3  15      169.65      154.38      5.76 o
  -2   3  15        3.09        1.78      2.26 o
  -1   3  15      542.71      526.95     15.30 o
   0   3  15       43.78       49.66      4.50 o
   1   3  15      121.62      131.61      6.71 o
   2   3  15      318.05      335.44     17.20 o
   3   3  15      101.31      102.04     17.42 o
   4   3  15      150.00      159.45      8.18 o
   5   3  15       70.50       66.82     10.28 o
   6   3  15        3.50        2.78      4.52 o
  -9   4  15       16.56       19.55      7.77 o
  -8   4  15      219.10      218.49      8.04 o
  -7   4  15      251.02      276.23     11.43 o
  -6   4  15       14.55       12.47      2.71 o
  -5   4  15      339.26      344.26      8.65 o
  -4   4  15      189.81      188.72      5.79 o
  -3   4  15      331.48      344.34     11.50 o
  -2   4  15       15.53       21.77      3.47 o
  -1   4  15      190.20      166.31      7.43 o
   0   4  15      199.93      214.24      8.67 o
   1   4  15      415.60      432.21     13.93 o
   2   4  15       76.60       66.06      6.95 o
   3   4  15        1.99        3.59      2.47 o
   4   4  15        2.20        2.61      4.51 o
   5   4  15      135.07      135.09      9.91 o
  -8   5  15       33.35       30.43      5.78 o
  -7   5  15      394.77      439.27     12.10 o
  -6   5  15        1.97        5.94      2.82 o
  -5   5  15       20.14       20.05      2.93 o
  -4   5  15       96.05       96.73      6.02 o
  -3   5  15      184.96      188.60     11.49 o
  -2   5  15        0.67        0.54      2.51 o
  -1   5  15      501.81      472.91     14.50 o
   0   5  15       26.66       33.83      4.01 o
   1   5  15      232.04      233.01      8.05 o
   2   5  15        0.19       -1.63      2.18 o
   3   5  15       33.28       35.31      4.49 o
   4   5  15      189.84      214.16      9.68 o
   5   5  15       90.35       92.75     12.28 o
  -8   6  15       75.94       69.43     10.03 o
  -7   6  15      616.18      650.18     63.29 o
  -6   6  15       10.34       10.86      4.39 o
  -5   6  15      688.09      744.34     25.79 o
  -4   6  15      274.50      275.78     10.48 o
  -3   6  15      151.86      140.34     11.22 o
  -2   6  15      201.10      209.99      8.85 o
  -1   6  15        0.01        1.95      2.74 o
   0   6  15        5.72        6.24      2.51 o
   1   6  15      709.35      742.54     17.75 o
   2   6  15       25.44       33.45      4.29 o
   3   6  15      378.82      410.02     14.01 o
   4   6  15       44.57       45.36      5.20 o
  -6   7  15       24.99       33.78      6.28 o
  -5   7  15      389.18      428.61     17.88 o
  -4   7  15       83.01       95.05      8.40 o
  -3   7  15      151.14      151.62      7.69 o
  -2   7  15        0.27       -1.97      2.60 o
  -1   7  15       55.07       57.81      4.37 o
   0   7  15       31.20       33.66      3.78 o
   1   7  15      346.30      394.18     11.51 o
   2   7  15      161.81      171.00     10.06 o
   3   7  15      187.38      194.05      9.44 o
   4   7  15       79.66       54.65      9.27 o
  -5   8  15        0.46        1.50      6.02 o
  -4   8  15        0.02       -3.48      3.48 o
  -3   8  15      140.15      162.02     10.31 o
  -2   8  15      372.70      367.62     10.92 o
  -1   8  15      171.32      187.92      7.48 o
   0   8  15        2.72        7.31      2.78 o
   1   8  15       48.54       65.76      5.63 o
   2   8  15      128.05      133.99      7.71 o
  -3   9  15        1.10        7.61      5.64 o
  -2   9  15        1.88        7.27      4.16 o
  -1   9  15        3.43        8.61      3.48 o
   0   9  15       23.54       28.47      5.28 o
   1   9  15      156.41      200.28     16.29 o
  -8   0  16       84.23       91.20      8.77 o
  -7   0  16      363.73      365.86     15.29 o
  -6   0  16      119.75      109.44     13.16 o
  -5   0  16      391.53      416.17     15.91 o
  -4   0  16      293.21      279.21     20.68 o
  -3   0  16        1.86       -2.41      2.41 o
  -2   0  16      475.28      471.03     16.99 o
  -1   0  16      443.10      407.49     15.27 o
   0   0  16       26.59       37.60      7.52 o
   1   0  16       21.57       25.32      7.02 o
   2   0  16       61.84       86.73     10.78 o
   3   0  16      438.18      510.86     28.33 o
   4   0  16      105.25       96.51     11.78 o
   5   0  16       43.56       65.42     10.28 o
  -8   1  16       60.02       50.98      4.21 o
  -7   1  16       40.91       40.79      4.05 o
  -6   1  16      120.32      121.74      5.71 o
  -5   1  16       45.09       45.27      5.58 o
  -4   1  16       10.17        9.76      2.42 o
  -3   1  16        0.14       -1.78      1.78 o
  -2   1  16      209.55      166.62      6.14 o
  -1   1  16       89.61       81.32      5.27 o
   0   1  16        1.60       -2.19      2.19 o
   1   1  16       11.40       16.03      4.26 o
   2   1  16       87.37       91.27      7.71 o
   3   1  16       42.07       43.91      6.27 o
   4   1  16        1.06        1.46      6.02 o
   5   1  16      119.52      148.15     10.28 o
  -9   2  16       61.29       58.66     10.53 o
  -8   2  16      276.76      296.90     11.65 o
  -7   2  16      101.71       97.36      5.29 o
  -6   2  16       11.52        6.27      3.29 o
  -5   2  16      924.05      901.39     20.17 o
  -4   2  16      163.66      171.37      6.45 o
  -3   2  16        2.05       -1.70      1.81 o
  -2   2  16      688.55      639.36     17.93 o
  -1   2  16        8.53        3.85      2.55 o
   0   2  16      513.70      511.52     16.74 o
   1   2  16       73.49       82.62      7.00 o
   2   2  16      216.23      240.21     12.40 o
   3   2  16      838.87      913.56     30.57 o
   4   2  16      161.29      193.12     11.43 o
   5   2  16       14.97       14.04      7.02 o
  -8   3  16       52.43       48.51      6.12 o
  -7   3  16       20.55       18.64      3.07 o
  -6   3  16      371.44      400.49      9.90 o
  -5   3  16      464.86      484.99     12.63 o
  -4   3  16        0.91        0.87      2.53 o
  -3   3  16        2.09       -1.47      2.41 o
  -2   3  16       86.42       80.08      5.53 o
  -1   3  16      158.84      179.55      7.92 o
   0   3  16        1.01       -2.28      2.28 o
   1   3  16      106.02      102.54      6.14 o
   2   3  16      726.14      794.34     21.76 o
   3   3  16      233.97      258.44     13.01 o
   4   3  16        2.60        2.51      5.77 o
  -8   4  16       57.06       48.90      5.05 o
  -7   4  16        3.36        6.15      2.76 o
  -6   4  16       13.74        5.82      2.60 o
  -5   4  16      944.24      994.03     19.46 o
  -4   4  16       73.84       75.14      5.54 o
  -3   4  16       56.89       49.17      4.54 o
  -2   4  16      156.84      165.63      7.72 o
  -1   4  16       14.11       15.32      3.25 o
   0   4  16      340.19      370.60     12.42 o
   1   4  16      163.85      189.27      8.43 o
   2   4  16       52.32       51.98      4.98 o
   3   4  16      876.02      935.12     25.10 o
   4   4  16        8.42       14.79      7.27 o
   5   4  16       33.08       24.06      9.02 o
  -7   5  16        0.04       -2.39      2.39 o
  -6   5  16      313.40      332.13      9.94 o
  -5   5  16        1.69        4.89      3.89 o
  -4   5  16       18.75       16.90      3.65 o
  -3   5  16      227.01      228.53      9.42 o
  -2   5  16        0.47        0.42      2.61 o
  -1   5  16      441.63      461.93     14.62 o
   0   5  16      486.00      564.13     16.82 o
   1   5  16        4.06        5.66      3.11 o
   2   5  16      254.12      251.36     10.17 o
   3   5  16       96.81      108.32      9.65 o
   4   5  16       53.83       64.17     10.78 o
  -6   6  16      553.19      561.48     21.72 o
  -5   6  16      153.75      170.60     10.70 o
  -4   6  16       66.07       71.44      7.24 o
  -3   6  16      203.64      209.38      9.08 o
  -2   6  16       52.67       58.62      5.14 o
  -1   6  16        1.93        2.47      2.83 o
   0   6  16       48.90       56.04      5.15 o
   1   6  16      207.67      246.11     10.21 o
   2   6  16        0.02       -0.62      2.76 o
   3   6  16        4.59        5.41      4.21 o
  -5   7  16       92.22      105.03     11.78 o
  -4   7  16      412.02      428.47     29.95 o
  -3   7  16        2.13        4.55      4.09 o
  -2   7  16      119.33      143.27      8.06 o
  -1   7  16      147.27      154.12      7.96 o
   0   7  16      347.13      396.68     13.73 o
   1   7  16       72.86      106.96      6.73 o
   2   7  16       91.81       97.75      8.24 o
   3   7  16        2.84        0.00      6.27 o
  -3   8  16      639.28      709.14     37.85 o
  -2   8  16       53.34       66.03     13.91 o
  -1   8  16        1.39        2.83      4.03 o
   0   8  16        7.22        5.41      3.45 o
   1   8  16       75.43       74.95     10.53 o
  -8   1  17       38.09       46.87      9.53 o
  -7   1  17      817.69      857.18     20.08 o
  -6   1  17      351.15      367.99     10.79 o
  -5   1  17       77.21       88.35      4.93 o
  -4   1  17      311.17      306.73      9.32 o
  -3   1  17      359.90      338.74      9.84 o
  -2   1  17        0.90        1.49      2.52 o
  -1   1  17      708.35      730.01     20.70 o
   0   1  17       13.22        7.39      5.64 o
   1   1  17      193.76      218.39     13.41 o
   2   1  17      371.76      387.00     16.93 o
   3   1  17       17.65       31.21      5.66 o
   4   1  17       61.67       69.72     10.65 o
  -8   2  17       24.79       19.80      8.02 o
  -7   2  17      500.24      563.79     16.92 o
  -6   2  17        8.67        8.74      2.80 o
  -5   2  17      664.13      690.18     16.59 o
  -4   2  17        6.84        7.21      2.48 o
  -3   2  17      368.19      375.82     12.60 o
  -2   2  17       28.01       29.86      3.99 o
  -1   2  17       33.17       39.04      4.34 o
   0   2  17       55.33       54.17      7.26 o
   1   2  17      167.28      194.44     11.25 o
   2   2  17       27.42       32.71      5.76 o
   3   2  17       87.79       88.60      8.06 o
   4   2  17       41.72       59.49      7.35 o
  -7   3  17      110.17      121.81      7.24 o
  -6   3  17      224.88      223.17      8.08 o
  -5   3  17        0.01        1.60      2.41 o
  -4   3  17        5.10        4.52      2.72 o
  -3   3  17       65.38       64.90      6.74 o
  -2   3  17       61.20       81.52      5.64 o
  -1   3  17       27.35       25.73      3.91 o
   0   3  17      403.03      446.12     14.36 o
   1   3  17       72.61       80.62      6.83 o
   2   3  17     1402.95     1534.69     47.06 o
   3   3  17        2.58        0.74      4.64 o
  -7   4  17        1.02       -0.88      3.19 o
  -6   4  17       29.75       43.15      4.01 o
  -5   4  17       83.80       73.26      5.76 o
  -4   4  17       62.23       73.07      5.69 o
  -3   4  17       47.47       49.85      6.80 o
  -2   4  17      255.33      244.12      9.92 o
  -1   4  17       10.65        3.37      3.10 o
   0   4  17       62.16       66.21      5.38 o
   1   4  17      360.28      393.55     13.37 o
   2   4  17       64.42       70.94      5.82 o
  -7   5  17       10.61        9.81      4.16 o
  -5   5  17       34.78       21.89      5.32 o
  -4   5  17        2.03       -2.04      2.78 o
  -3   5  17       37.45       42.21      6.41 o
  -2   5  17        0.49        3.00      2.95 o
  -1   5  17      121.61      123.38      7.10 o
   0   5  17       51.19       54.27      5.25 o
   1   5  17        1.87        4.57      3.06 o
   2   5  17      388.37      402.62     13.97 o
   3   5  17        3.51       -4.01      4.01 o
  -4   6  17      135.55      141.89      9.81 o
  -3   6  17        7.56       10.24      3.67 o
  -2   6  17      147.00      165.82      9.31 o
  -1   6  17       96.95      101.80      6.74 o
   0   6  17        2.28       -2.27      2.54 o
   1   6  17     1066.13     1156.94     30.13 o
   2   6  17       64.20       68.68     10.03 o
  -3   7  17        7.10        8.02      5.51 o
  -2   7  17       44.24       64.46      7.26 o
  -1   7  17       11.93        7.65      4.61 o
   0   7  17       11.13       22.81      8.02 o
  -7   0  18       50.19       47.88      9.27 o
  -6   0  18      125.01      146.92      9.49 o
  -5   0  18      150.39      145.93      9.17 o
  -4   0  18      108.35      119.56      8.17 o
  -3   0  18       71.56       93.30      7.29 o
  -2   0  18     1521.41     1619.81     69.69 o
  -1   0  18       38.93       50.13      9.27 o
   0   0  18      563.45      670.53     35.09 o
   1   0  18      630.23      754.01     38.35 o
   2   0  18        0.50       -1.00      5.51 o
   3   0  18      197.00      215.07     17.80 o
  -7   1  18       15.17       18.47      4.74 o
  -6   1  18       30.57       29.01      3.75 o
  -5   1  18        0.87       -1.68      2.34 o
  -4   1  18       80.68       79.99      4.89 o
  -3   1  18       41.88       33.52      5.18 o
  -2   1  18      109.96      117.11      9.86 o
  -1   1  18       24.91       14.89      4.57 o
   0   1  18       20.34       38.93      6.39 o
   1   1  18        0.13        6.70      4.34 o
   2   1  18       60.25       63.68      7.52 o
   3   1  18        9.46       13.29      7.52 o
  -7   2  18       51.59       62.92      9.02 o
  -6   2  18       50.94       58.57      4.56 o
  -5   2  18      320.23      344.36     10.39 o
  -4   2  18      265.91      291.13     14.10 o
  -3   2  18        8.35        5.78      3.13 o
  -2   2  18      793.52      776.08     21.55 o
  -1   2  18       29.41       20.30      4.61 o
   0   2  18      234.53      279.47     23.81 o
   1   2  18      126.41      139.44     10.65 o
   2   2  18      120.65      148.77     12.91 o
   3   2  18      235.31      259.19     19.55 o
  -6   3  18        4.17        1.55      3.43 o
  -5   3  18       22.26       25.67      4.31 o
  -4   3  18        8.96        3.88      2.99 o
  -3   3  18      254.36      266.48     10.65 o
  -2   3  18        7.55        6.39      3.12 o
  -1   3  18        9.64        8.10      3.18 o
   0   3  18      321.57      386.22     13.34 o
   1   3  18       60.39       91.83     18.05 o
   2   3  18      116.62      141.13     14.54 o
   3   3  18        4.36        8.27      6.52 o
  -5   4  18       34.69       31.74      5.40 o
  -4   4  18      199.88      198.69      9.24 o
  -3   4  18        1.13       -2.18      2.84 o
  -2   4  18       26.54       23.55      4.11 o
  -1   4  18       42.78       52.86      5.18 o
   0   4  18       79.23      105.91      6.82 o
   1   4  18        9.73       14.00      4.69 o
   2   4  18       40.88       34.09      8.77 o
  -4   5  18      138.72      162.68     14.79 o
  -3   5  18      491.48      564.35     17.57 o
  -2   5  18      120.92      147.22      9.44 o
  -1   5  18       77.14       85.49      6.31 o
   0   5  18      153.57      183.75     10.85 o
   1   5  18        9.90       21.56      5.10 o
  -3   6  18      210.19      257.69     18.80 o
  -2   6  18      106.10      134.36     13.79 o
  -6   1  19      236.06      257.69     17.05 o
  -5   1  19       66.88       69.03      8.12 o
  -4   1  19       45.81       47.52      5.20 o
  -3   1  19      238.32      256.08     10.42 o
  -2   1  19       26.37       17.01      5.13 o
  -1   1  19      114.55      133.31     10.10 o
   0   1  19      215.83      247.06     24.44 o
  -5   2  19      143.47      164.94     15.04 o
  -4   2  19        7.99        7.89      4.32 o
  -3   2  19       16.39       10.14      3.57 o
  -2   2  19       12.97        7.54      3.36 o
  -1   2  19        0.76        2.85      4.24 o
   0   2  19      136.58      167.95     15.79 o
  -5   3  19        5.57       10.03      6.52 o
  -4   3  19       39.72       50.10      6.45 o
  -3   3  19      186.81      187.20     10.74 o
  -2   3  19        8.80       -0.73      3.55 o
  -1   3  19       77.34       84.98      9.78 o
  -4   4  19      231.66      249.41     18.80 o
  -3   4  19       41.22       32.09      8.52 o
  -2   4  19      150.59      174.97     14.04 o
  -1   4  19      106.29      145.89     12.78 o
   0   4  19        0.60       -1.75      5.01 o
  -3   1  20      112.60      111.80     11.28 o
 
